# Supplementary material for: CYP26B1-related disorder: expanding the ends of the spectrum through clinical and molecular evidence
Source: Hum Genet. 2023 Sep 27;142(11):1571–86. doi: 10.1007/s00439-023-02598-2 (PMC10602971; doi:10.1007/s00439-023-02598-2)
Supplement: Supplementary file 2 — Supplementary file2 (XLSX 444 KB) [file 439_2023_2598_MOESM2_ESM.xlsx]

## Sheet: SAINT_SAINTID4625_CYP26B1
Bait	Prey	PreyGene	Spec	SpecSum	AvgSpec	NumReplicates	ctrlCounts	AvgP	MaxP	TopoAvgP	TopoMaxP	SaintScore	logOddsScore	FoldChange	BFDR	boosted_by	UniqueSpec	UniqueSpecSum	UniqueAvgSpec	PreySequenceLength	UniProtID
CYP26B1	AP_000162.1	AP_000162.1	8|8	16	8	2	0|0	1	1	1	1	1	14.6	80	0		4|5	9	4.5	175
CYP26B1	NP_000108.1	EMD	104|114	218	109	2	4|0	1	1	1	1	1	24.46	54.5	0	NP_001037850.1|NP_003595.1|NP_055428.1|NP_001020413.1|NP_004631.1|NP_005564.1|NP_005336.3|NP_008835.5|NP_057651.1|NP_001060.1|NP_001186508.1|NP_008996.1|NP_005906.2|	20|21	41	20.5	254	EMD_HUMAN
CYP26B1	NP_000156.1	GJA1	3|5	8	4	2	0|0	1	1	1	1	1	6.35	40	0	NP_002801.1|NP_001744.2|NP_001972.1|NP_005644.2|NP_689822.2|NP_002799.3|	3|5	8	4	382	CXA1_HUMAN
CYP26B1	NP_000310.2	PEX5	19|25	44	22	2	0|0	1	1	1	1	1	31.23	220	0	NP_001030168.1|NP_001153101.1|NP_001167568.1|	11|16	27	13.5	631	PEX5_HUMAN
CYP26B1	NP_000373.1	ALDH3A2	5|5	10	5	2	0|0	1	1	1	1	1	9.77	50	0	NP_001018125.1|NP_001037850.1|NP_002626.1|NP_055428.1|NP_055746.3|NP_060918.2|NP_006127.1|NP_056380.2|NP_002256.2|	4|4	8	4	485	AL3A2_HUMAN
CYP26B1	NP_000436.2	PLEC	36|46	82	41	2	0|0	1	1	1	1	1	56	410	0	NP_002625.1|NP_848927.2|NP_006127.1|NP_009057.1|NP_001186307.1|NP_003478.1|NP_004272.2|	26|35	61	30.5	4574	PLEC_HUMAN
CYP26B1	NP_000457.1	PEX1	35|42	77	38.5	2	0|0	1	1	1	1	1	54.56	385	0	NP_001138610.1|NP_006297.2|	18|19	37	18.5	1283	PEX1_HUMAN
CYP26B1	NP_000475.1	APP	8|9	17	8.5	2	0|0	1	1	1	1	1	14.6	85	0	NP_000966.2|NP_001004.2|NP_001008389.1|NP_001011699.1|NP_001025067.1|NP_001034796.1|NP_001041683.1|NP_001073141.1|NP_001092006.1|NP_001127951.1|NP_001132913.1|NP_001135765.1|NP_001136120.1|NP_001137533.1|NP_001145.1|NP_001238817.1|NP_001243728.1|NP_001258978.1|NP_002219.1|NP_002793.2|NP_002801.1|NP_003565.4|NP_003898.2|NP_004571.2|NP_005304.3|NP_005498.1|NP_005561.1|NP_005819.3|NP_005852.2|NP_006…	3|4	7	3.5	770	A4_HUMAN
CYP26B1	NP_000867.2	IGF2R	3|7	10	5	2	0|0	1	1	1	1	1	6.35	50	0	NP_789782.1|	3|4	7	3.5	2491	MPRI_HUMAN
CYP26B1	NP_000913.2	PDE3B	9|10	19	9.5	2	0|0	1	1	1	1	1	16.16	95	0	NP_004863.2|NP_067026.3|NP_001123356.1|	7|7	14	7	1112	PDE3B_HUMAN
CYP26B1	NP_000932.3	POR	93|116	209	104.5	2	0|0	1	1	1	1	1	137.35	1045	0	NP_003565.4|NP_006658.1|NP_067026.3|NP_079517.1|	28|28	56	28	680	NCPR_HUMAN
CYP26B1	NP_000960.2	RPL5	5|7	12	6	2	3|0	0.89	0.94	0.89	0.94	0.89	1.67	4	0	NP_000961.2|NP_000963.1|NP_000966.2|NP_000971.1|NP_000974.1|NP_001002.1|NP_001004.2|NP_001016.1|NP_001028886.1|NP_001030168.1|NP_001243509.1|NP_003565.4|NP_006089.1|NP_006398.1|NP_006764.3|NP_057018.1|NP_060918.2|NP_065147.1|NP_000958.1|NP_000976.1|NP_000998.1|NP_001137232.1|NP_001240308.1|NP_006073.2|NP_001009.1|NP_000652.2|NP_000969.1|NP_000970.1|NP_000975.2|NP_000993.1|NP_078934.3|NP_037468.1|	3|3	6	3	297	RL5_HUMAN
CYP26B1	NP_000961.2	RPL6	60|45	105	52.5	2	15|15	1	1	1	1	1	8.93	3.5	0	NP_000963.1|NP_000966.2|NP_000971.1|NP_000974.1|NP_001002.1|NP_001004.2|NP_001016.1|NP_001028886.1|NP_001030168.1|NP_001243509.1|NP_006436.3|NP_006799.1|NP_036473.2|NP_056340.2|NP_057018.1|NP_060918.2|NP_065147.1|NP_115497.4|NP_789782.1|NP_000958.1|NP_000976.1|NP_000998.1|NP_001240308.1|NP_006538.2|NP_009057.1|NP_056380.2|NP_001009.1|NP_000652.2|NP_000969.1|NP_000970.1|NP_000975.2|NP_000993.1|NP_…	15|13	28	14	288	RL6_HUMAN
CYP26B1	NP_000963.1	RPL7A	21|16	37	18.5	2	6|4	0.99	1	0.99	1	0.99	4.55	3.7	0	NP_000966.2|NP_000971.1|NP_000974.1|NP_001002.1|NP_001004.2|NP_001016.1|NP_001030168.1|NP_001243509.1|NP_001258978.1|NP_004085.1|NP_006089.1|NP_006764.3|NP_064583.2|NP_000958.1|NP_000976.1|NP_000998.1|NP_001240308.1|NP_001009.1|NP_000652.2|NP_000969.1|NP_000970.1|NP_000975.2|NP_000993.1|NP_055555.1|	9|9	18	9	266	RL7A_HUMAN
CYP26B1	NP_000971.1	RPL18A	8|12	20	10	2	3|0	0.98	0.99	0.98	0.99	0.98	3.18	6.67	0	NP_000974.1|NP_001002.1|NP_001004.2|NP_001016.1|NP_001028886.1|NP_001029102.1|NP_001030168.1|NP_001243509.1|NP_006764.3|NP_036558.3|NP_057018.1|NP_060918.2|NP_000958.1|NP_000976.1|NP_000998.1|NP_001240308.1|NP_006127.1|NP_009057.1|NP_001009.1|NP_000652.2|NP_000969.1|NP_000970.1|NP_000975.2|NP_000993.1|	3|4	7	3.5	176	RL18A_HUMAN
CYP26B1	NP_001001563.1	TIMM50	3|2	5	2.5	2	0|0	0.99	1	0.99	1	0.99	4.51	25	0	NP_001138610.1|NP_004547.2|NP_055908.1|NP_073591.2|NP_001020413.1|NP_001230045.1|	2|2	4	2	456	TIM50_HUMAN
CYP26B1	NP_001001992.1	USP16	7|3	10	5	2	2|0	0.87	0.98	0.87	0.98	0.87	1.18	5	0	NP_004777.1|NP_001777.1|NP_006538.2|NP_005021.2|	4|3	7	3.5	822	UBP16_HUMAN
CYP26B1	NP_001002.1	RPS7	3|8	11	5.5	2	0|0	1	1	1	1	1	6.35	55	0	NP_001004.2|NP_001016.1|NP_001028886.1|NP_001029102.1|NP_001030168.1|NP_001243509.1|NP_006494.1|NP_006764.3|NP_057018.1|NP_060598.3|NP_060918.2|NP_065147.1|NP_000958.1|NP_000998.1|NP_001240308.1|NP_004631.1|NP_001009.1|NP_000652.2|NP_000969.1|NP_000970.1|NP_000975.2|NP_000993.1|NP_001073341.1|	2|6	8	4	194	RS7_HUMAN
CYP26B1	NP_001005207.1	TRIM37	9|8	17	8.5	2	0|0	1	1	1	1	1	14.6	85	0	NP_001137533.1|NP_001244120.1|NP_115518.3|NP_004851.2|NP_000652.2|	5|6	11	5.5	964	TRI37_HUMAN
CYP26B1	NP_001007215.1	CACYBP	5|4	9	4.5	2	0|0	1	1	1	1	1	8.09	45	0	NP_001596.2|NP_003595.1|NP_003931.2|NP_006796.1|NP_036313.3|NP_115518.3|NP_004484.1|NP_006512.2|NP_006695.1|NP_057212.1|NP_004770.4|	4|2	6	3	185	CYBP_HUMAN
CYP26B1	NP_001007279.1	TRIM13	31|29	60	30	2	0|0	1	1	1	1	1	45.87	300	0	NP_001135770.1|NP_001672.1|NP_009057.1|	12|12	24	12	410	TRI13_HUMAN
CYP26B1	NP_001008389.1	CISD2	20|27	47	23.5	2	0|0	1	1	1	1	1	32.71	235	0	NP_001120676.1|NP_001129166.1|NP_002108.4|	7|7	14	7	135	CISD2_HUMAN
CYP26B1	NP_001009555.3	SH3D19	2|2	4	2	2	0|0	0.99	0.99	0.99	0.99	0.99	4.51	20	0		2|2	4	2	790	SH319_HUMAN
CYP26B1	NP_001012680.1	SLC3A2	20|32	52	26	2	0|0	1	1	1	1	1	32.71	260	0	NP_002202.2|NP_001121168.1|NP_001672.1|NP_009057.1|NP_001719.2|	10|16	26	13	631	4F2_HUMAN
CYP26B1	NP_001015882.2	DNAJC25	6|9	15	7.5	2	0|0	1	1	1	1	1	11.41	75	0		3|4	7	3.5	360	DJC25_HUMAN
CYP26B1	NP_001016.1	RPS23	2|5	7	3.5	2	0|0	0.99	1	0.99	1	0.99	4.51	35	0	NP_001030168.1|NP_001073867.1|NP_001243509.1|NP_060598.3|NP_060918.2|NP_000958.1|NP_000976.1|NP_000998.1|NP_001240308.1|NP_001009.1|NP_000652.2|NP_000969.1|NP_000970.1|NP_000975.2|NP_000993.1|	2|4	6	3	143	RS23_HUMAN
CYP26B1	NP_001017423.1	ALDH18A1	10|10	20	10	2	5|0	0.93	0.93	0.93	0.93	0.93	2.54	4	0	NP_005947.3|NP_009057.1|	5|5	10	5	793	P5CS_HUMAN
CYP26B1	NP_001018098.1	VPS13C	7|6	13	6.5	2	2|0	0.97	0.98	0.97	0.98	0.97	3.36	6.5	0	NP_055422.1|NP_055428.1|NP_003306.3|	7|5	12	6	3628	VP13C_HUMAN
CYP26B1	NP_001019397.1	ARF1	20|21	41	20.5	2	4|0	1	1	1	1	1	5.92	10.25	0	NP_001123999.1|NP_001135765.1|NP_001136120.1|NP_001137533.1|NP_001167568.1|NP_001229761.1|NP_001651.1|NP_001193765.1|NP_004152.1|NP_005393.2|NP_057212.1|NP_060679.1|	4|4	8	4	181	ARF1_HUMAN
CYP26B1	NP_001019820.1	CANX	37|39	76	38	2	5|0	1	1	1	1	1	8.27	15.2	0	NP_001080.2|NP_001132913.1|NP_001137533.1|NP_001177921.1|NP_002202.2|NP_002626.1|NP_002892.1|NP_002941.1|NP_003135.2|NP_005304.3|NP_005561.1|NP_005566.2|NP_005733.1|NP_006658.1|NP_006799.1|NP_009144.1|NP_055422.1|NP_060918.2|NP_065143.2|NP_612510.1|NP_789782.1|NP_938148.1|NP_001121168.1|NP_001673.2|NP_001001396.1|NP_002794.1|NP_003092.4|NP_004850.1|NP_004152.1|NP_009057.1|NP_079517.1|NP_056203.2|…	16|14	30	15	592	CALX_HUMAN
CYP26B1	NP_001025067.1	WDR45	4|6	10	5	2	0|0	1	1	1	1	1	8.09	50	0	NP_060506.5|	3|2	5	2.5	360	WIPI4_HUMAN
CYP26B1	NP_001026859.1	PLAA	13|17	30	15	2	0|0	1	1	1	1	1	22.28	150	0	NP_002583.1|NP_005304.3|NP_067026.3|NP_001193665.1|NP_001744.2|NP_002568.2|NP_009057.1|NP_001060.1|NP_056937.2|NP_000179.2|	7|11	18	9	795	PLAP_HUMAN
CYP26B1	NP_001026866.1	PLD3	12|14	26	13	2	0|0	1	1	1	1	1	20.76	130	0	NP_056380.2|NP_001158884.1|	5|5	10	5	490	PLD3_HUMAN
CYP26B1	NP_001029102.1	UBA52	57|37	94	47	2	11|9	1	1	1	1	1	14.32	4.7	0	NP_001070736.1|NP_001092006.1|NP_001129166.1|NP_001135770.1|NP_001243875.1|NP_002219.1|NP_002583.1|NP_002801.1|NP_005498.1|NP_005852.2|NP_055908.1|NP_938023.1|NP_000976.1|NP_000998.1|NP_001010989.1|NP_002096.1|NP_002794.1|NP_006810.1|NP_005013.1|NP_057195.2|NP_690000.2|	5|5	10	5	128	RL40_HUMAN
CYP26B1	NP_001030126.1	SORBS1	2|4	6	3	2	0|0	0.99	1	0.99	1	0.99	4.51	30	0	NP_002568.2|NP_003364.1|	2|3	5	2.5	1292	SRBS1_HUMAN
CYP26B1	NP_001030168.1	RPL14	3|4	7	3.5	2	0|0	1	1	1	1	1	6.35	35	0	NP_001230075.1|NP_001243509.1|NP_036473.2|NP_060918.2|NP_065147.1|NP_000215.1|NP_000958.1|NP_000976.1|NP_000998.1|NP_001240308.1|NP_001009.1|NP_000652.2|NP_000969.1|NP_000970.1|NP_000975.2|NP_000993.1|NP_001073341.1|	2|2	4	2	215	RL14_HUMAN
CYP26B1	NP_001032411.1	USP14	8|7	15	7.5	2	0|0	1	1	1	1	1	13.02	75	0	NP_001177966.1|NP_002793.2|NP_002795.2|NP_002801.1|NP_002807.1|NP_004777.1|NP_005796.1|NP_006494.1|NP_067026.3|NP_689485.1|NP_002794.1|NP_003339.1|NP_000969.1|NP_001034764.1|NP_002808.3|NP_002799.3|	6|5	11	5.5	459	UBP14_HUMAN
CYP26B1	NP_001034796.1	ENTR1	7|8	15	7.5	2	0|0	1	1	1	1	1	13.02	75	0	NP_001244120.1|NP_009057.1|NP_060921.3|	3|5	8	4	435	ENTR1_HUMAN
CYP26B1	NP_001034966.1	STRN4	7|6	13	6.5	2	4|0	0.83	0.87	0.83	0.87	0.83	1.3	3.25	0	NP_001165358.1|NP_001367.2|NP_002219.1|NP_004773.1|NP_009090.2|NP_001035918.1|NP_001077362.1|NP_001171546.1|NP_004631.1|NP_006273.1|NP_002808.3|	3|3	6	3	760	STRN4_HUMAN
CYP26B1	NP_001035937.1	ABHD12	6|5	11	5.5	2	0|0	1	1	1	1	1	9.77	55	0		5|4	9	4.5	398	ABD12_HUMAN
CYP26B1	NP_001035938.1	ACBD5	49|44	93	46.5	2	0|0	1	1	1	1	1	67.51	465	0	NP_003565.4|NP_775741.1|NP_004729.1|	17|16	33	16.5	490	ACBD5_HUMAN
CYP26B1	NP_001037.1	SLC12A2	6|11	17	8.5	2	0|0	1	1	1	1	1	11.41	85	0		4|7	11	5.5	1212	S12A2_HUMAN
CYP26B1	NP_001070736.1	ZFYVE19	5|5	10	5	2	0|0	1	1	1	1	1	9.77	50	0	NP_003305.1|NP_002568.2|NP_002808.3|NP_056937.2|	3|2	5	2.5	471	ANCHR_HUMAN
CYP26B1	NP_001072987.1	FAM177A1	12|10	22	11	2	0|0	1	1	1	1	1	17.7	110	0	NP_001153101.1|NP_001028675.1|NP_078942.3|	6|4	10	5	213	F177A_HUMAN
CYP26B1	NP_001073141.1	FNDC3A	16|9	25	12.5	2	0|0	1	1	1	1	1	16.16	125	0	NP_003565.4|NP_005436.1|	5|6	11	5.5	1198	FND3A_HUMAN
CYP26B1	NP_001073333.1	TAX1BP1	3|5	8	4	2	0|0	1	1	1	1	1	6.35	40	0	NP_037386.1|NP_079508.2|NP_001248319.1|NP_009057.1|	3|3	6	3	747	TAXB1_HUMAN
CYP26B1	NP_001073867.1	ECPAS	4|4	8	4	2	0|0	1	1	1	1	1	8.09	40	0	NP_001167568.1|NP_001177921.1|NP_001177966.1|NP_001258766.1|NP_002801.1|NP_002807.1|NP_004452.1|NP_004777.1|NP_005796.1|NP_006494.1|NP_060598.3|NP_071496.1|NP_000692.2|NP_001244222.1|NP_001295.2|NP_002794.1|NP_005619.1|NP_005336.3|NP_001719.2|NP_002808.3|NP_115593.3|	2|4	6	3	2017	ECM29_HUMAN
CYP26B1	NP_001076428.1	SCARB1	2|3	5	2.5	2	0|0	0.99	1	0.99	1	0.99	4.51	25	0	NP_060918.2|NP_002108.4|	2|2	4	2	506	SCRB1_HUMAN
CYP26B1	NP_001080.2	ABCA3	4|2	6	3	2	0|0	0.99	1	0.99	1	0.99	4.51	30	0		4|2	6	3	1704	ABCA3_HUMAN
CYP26B1	NP_001091068.1	SLC35G2	4|6	10	5	2	0|0	1	1	1	1	1	8.09	50	0		2|3	5	2.5	412	S35G2_HUMAN
CYP26B1	NP_001091081.1	GPR89A	9|7	16	8	2	0|0	1	1	1	1	1	13.02	80	0	NP_003565.4|	4|4	8	4	455	GPHRA_HUMAN
CYP26B1	NP_001091868.1	COPA	21|29	50	25	2	5|3	1	1	1	1	1	12.79	6.25	0	NP_001137533.1|NP_004757.1|NP_005561.1|NP_006827.1|NP_036558.3|NP_001646.2|NP_057212.1|NP_060679.1|NP_079517.1|NP_001258664.1|NP_054735.3|	14|15	29	14.5	1233	COPA_HUMAN
CYP26B1	NP_001092006.1	USP5	5|8	13	6.5	2	0|0	1	1	1	1	1	9.77	65	0	NP_001121632.1|NP_001681.2|NP_002583.1|NP_003931.2|NP_004777.1|NP_005852.2|	4|5	9	4.5	858	UBP5_HUMAN
CYP26B1	NP_001092086.1	C1orf43	7|12	19	9.5	2	0|0	1	1	1	1	1	13.02	95	0	NP_001123356.1|	4|5	9	4.5	253	CA043_HUMAN
CYP26B1	NP_001093422.2	ITPR1	11|12	23	11.5	2	0|0	1	1	1	1	1	19.24	115	0	NP_002215.2|NP_006127.1|NP_009057.1|NP_002799.3|	8|7	15	7.5	2710	ITPR1_HUMAN
CYP26B1	NP_001094060.1	KIAA0232	3|2	5	2.5	2	0|0	0.99	1	0.99	1	0.99	4.51	25	0		3|2	5	2.5	1395	K0232_HUMAN
CYP26B1	NP_001106673.1	NACA	149|115	264	132	2	19|11	1	1	1	1	1	37.53	8.8	0	NP_001243509.1|NP_002219.1|NP_006436.3|NP_001032726.1|NP_002096.1|NP_689478.1|	7|7	14	7	215	NACAM_HUMAN
CYP26B1	NP_001107565.1	LSM14A	5|4	9	4.5	2	0|0	1	1	1	1	1	8.09	45	0	NP_001244222.1|	5|3	8	4	463	LS14A_HUMAN
CYP26B1	NP_001111.3	MFSD10	8|13	21	10.5	2	0|0	1	1	1	1	1	14.6	105	0		3|5	8	4	455	MFS10_HUMAN
CYP26B1	NP_001120676.1	HMOX2	28|24	52	26	2	0|0	1	1	1	1	1	38.58	260	0	NP_001121646.1|NP_002818.1|NP_009144.1|NP_149977.2|NP_005601.1|NP_060197.4|	12|10	22	11	316	HMOX2_HUMAN
CYP26B1	NP_001121620.1	TFRC	10|7	17	8.5	2	0|0	1	1	1	1	1	13.02	85	0	NP_004628.4|NP_005756.2|NP_001744.2|NP_001972.1|NP_005361.2|NP_060679.1|	7|6	13	6.5	760	TFR1_HUMAN
CYP26B1	NP_001121632.1	UBP1	9|8	17	8.5	2	0|0	1	1	1	1	1	14.6	85	0	NP_005644.2|	3|3	6	3	504	UBIP1_HUMAN
CYP26B1	NP_001121646.1	UGT8	5|7	12	6	2	0|0	1	1	1	1	1	9.77	60	0	NP_002124.1|	5|6	11	5.5	541	CGT_HUMAN
CYP26B1	NP_001123237.1	NSDHL	3|4	7	3.5	2	0|0	1	1	1	1	1	6.35	35	0	NP_002108.4|	3|2	5	2.5	373	NSDHL_HUMAN
CYP26B1	NP_001124147.1	CLGN	86|69	155	77.5	2	0|0	1	1	1	1	1	103.24	775	0	NP_002892.1|NP_002941.1|NP_001673.2|NP_001001396.1|NP_004152.1|NP_009057.1|NP_001129243.1|NP_001530.1|NP_037468.1|	22|19	41	20.5	610	CLGN_HUMAN
CYP26B1	NP_001124435.1	NEMP1	2|2	4	2	2	0|0	0.99	0.99	0.99	0.99	0.99	4.51	20	0	NP_002256.2|	2|2	4	2	444	NEMP1_HUMAN
CYP26B1	NP_001124479.1	TMEM131L	9|10	19	9.5	2	0|0	1	1	1	1	1	16.16	95	0		6|6	12	6	1610	T131L_HUMAN
CYP26B1	NP_001127951.1	LRRC8D	13|10	23	11.5	2	0|0	1	1	1	1	1	17.7	115	0		6|6	12	6	858	LRC8D_HUMAN
CYP26B1	NP_001128567.1	FNDC3B	9|13	22	11	2	0|0	1	1	1	1	1	16.16	110	0		8|9	17	8.5	1204	FND3B_HUMAN
CYP26B1	NP_001129166.1	VDAC3	6|5	11	5.5	2	3|0	0.87	0.91	0.87	0.91	0.87	1.67	3.67	0	NP_001132913.1|NP_001193943.1|NP_001681.2|NP_002625.1|NP_002626.1|NP_002941.1|NP_003135.2|NP_003565.4|NP_004993.1|NP_005662.1|NP_006835.2|NP_055428.1|NP_065147.1|NP_067026.3|NP_110382.3|NP_115497.4|NP_612510.1|NP_000692.2|NP_004729.1|NP_004850.1|NP_000993.1|NP_003892.2|	4|4	8	4	284	VDAC3_HUMAN
CYP26B1	NP_001129628.1	ZNF507	16|28	44	22	2	0|0	1	1	1	1	1	26.78	220	0	NP_001124437.1|	9|13	22	11	953	ZN507_HUMAN
CYP26B1	NP_001132913.1	BCAP31	14|8	22	11	2	0|0	1	1	1	1	1	14.6	110	0	NP_002625.1|NP_005561.1|NP_005688.2|NP_006658.1|NP_006799.1|NP_002107.3|NP_004152.1|NP_001419.1|NP_037468.1|NP_037473.3|	6|4	10	5	246	BAP31_HUMAN
CYP26B1	NP_001135765.1	ARFGAP3	6|5	11	5.5	2	0|0	1	1	1	1	1	9.77	55	0	NP_004484.1|NP_060679.1|	5|4	9	4.5	472	ARFG3_HUMAN
CYP26B1	NP_001135770.1	SQSTM1	52|64	116	58	2	4|0	1	1	1	1	1	13.42	29	0	NP_001258766.1|NP_002801.1|NP_002807.1|NP_004777.1|NP_005852.2|NP_005890.2|NP_037386.1|NP_000336.1|NP_001003712.1|NP_001020413.1|NP_001121168.1|NP_001196.2|NP_001248319.1|NP_001744.2|NP_001777.1|NP_002794.1|NP_004309.2|NP_008996.1|NP_056937.2|NP_004272.2|	8|14	22	11	356	SQSTM_HUMAN
CYP26B1	NP_001136120.1	SAR1A	12|15	27	13.5	2	0|0	1	1	1	1	1	20.76	135	0	NP_005947.3|NP_031374.2|NP_001070674.1|	5|5	10	5	198	SAR1A_HUMAN
CYP26B1	NP_001137484.1	TMX2	10|12	22	11	2	0|0	1	1	1	1	1	17.7	110	0	NP_067026.3|	5|5	10	5	258	TMX2_HUMAN
CYP26B1	NP_001138295.1	DENND4A	8|7	15	7.5	2	2|0	0.99	0.99	0.99	0.99	0.99	4.03	7.5	0		7|5	12	6	1906	MYCPP_HUMAN
CYP26B1	NP_001138356.1	SLC30A7	5|3	8	4	2	0|0	1	1	1	1	1	6.35	40	0		2|2	4	2	376	ZNT7_HUMAN
CYP26B1	NP_001138610.1	RELA	8|13	21	10.5	2	2|2	0.99	1	0.99	1	0.99	4.03	5.25	0	NP_002219.1|NP_002583.1|NP_002625.1|NP_002801.1|NP_003141.2|NP_003595.1|NP_004547.2|NP_005852.2|NP_006827.1|NP_037386.1|NP_064502.9|NP_788276.1|NP_848927.2|NP_001091.1|NP_002794.1|NP_004850.1|NP_005336.3|NP_005518.3|NP_006635.2|NP_008835.5|NP_060093.3|NP_006078.2|NP_000969.1|NP_000970.1|NP_001230045.1|NP_005021.2|NP_001530.1|NP_001158884.1|NP_060921.3|	6|4	10	5	548	TF65_HUMAN
CYP26B1	NP_001139791.1	GRAMD2B	6|3	9	4.5	2	0|0	1	1	1	1	1	6.35	45	0	NP_065767.1|NP_076424.1|NP_001196.2|NP_065946.2|NP_060830.2|	4|2	6	3	447	GRM2B_HUMAN
CYP26B1	NP_001153101.1	SLC27A2	5|13	18	9	2	0|0	1	1	1	1	1	9.77	90	0	NP_001177921.1|NP_079106.3|NP_002256.2|	3|6	9	4.5	567	S27A2_HUMAN
CYP26B1	NP_001153602.1	KCNQ5	6|3	9	4.5	2	0|0	1	1	1	1	1	6.35	45	0		3|2	5	2.5	923	KCNQ5_HUMAN
CYP26B1	NP_001157289.1	DHCR7	11|13	24	12	2	0|0	1	1	1	1	1	19.24	120	0	NP_056380.2|	5|5	10	5	475	DHCR7_HUMAN
CYP26B1	NP_001161143.1	LPP	6|8	14	7	2	0|0	1	1	1	1	1	11.41	70	0	NP_003895.1|NP_060391.2|NP_001008660.1|	4|4	8	4	612	LPP_HUMAN
CYP26B1	NP_001162023.1	NDC1	53|35	88	44	2	0|0	1	1	1	1	1	54.56	440	0	NP_065134.1|NP_006487.1|NP_002256.2|	13|12	25	12.5	634	NDC1_HUMAN
CYP26B1	NP_001164672.1	UBAP1	6|5	11	5.5	2	0|0	1	1	1	1	1	9.77	55	0	NP_001419.1|	3|4	7	3.5	566	UBAP1_HUMAN
CYP26B1	NP_001165882.1	VANGL1	13|7	20	10	2	0|0	1	1	1	1	1	13.02	100	0	NP_001002009.1|	5|3	8	4	522	VANG1_HUMAN
CYP26B1	NP_001165906.1	RAB3GAP1	6|13	19	9.5	2	0|0	1	1	1	1	1	11.41	95	0	NP_003565.4|NP_005561.1|NP_004729.1|NP_009057.1|	3|8	11	5.5	988	RB3GP_HUMAN
CYP26B1	NP_001166028.1	GOLGA3	2|4	6	3	2	0|0	0.99	1	0.99	1	0.99	4.51	30	0	NP_073572.2|	2|2	4	2	1134	GOGA3_HUMAN
CYP26B1	NP_001166245.1	DPY19L3	5|9	14	7	2	0|0	1	1	1	1	1	9.77	70	0	NP_076424.1|	3|4	7	3.5	716	D19L3_HUMAN
CYP26B1	NP_001166937.1	AAAS	3|7	10	5	2	0|0	1	1	1	1	1	6.35	50	0	NP_065134.1|NP_006487.1|NP_002256.2|	3|5	8	4	513	AAAS_HUMAN
CYP26B1	NP_001167004.1	DGCR2	6|7	13	6.5	2	0|0	1	1	1	1	1	11.41	65	0		3|3	6	3	509	IDD_HUMAN
CYP26B1	NP_001167568.1	LDHB	4|4	8	4	2	0|0	1	1	1	1	1	8.09	40	0	NP_001651.1|NP_005498.1|NP_037386.1|NP_071496.1|NP_002096.1|NP_002568.2|NP_002794.1|NP_003339.1|NP_004152.1|NP_006487.1|NP_001419.1|NP_000041.2|NP_001814.2|NP_004490.2|NP_001230574.1|NP_001530.1|NP_001073341.1|	3|3	6	3	334	LDHB_HUMAN
CYP26B1	NP_001167627.1	SAMD8	6|7	13	6.5	2	0|0	1	1	1	1	1	11.41	65	0		3|3	6	3	415	SAMD8_HUMAN
CYP26B1	NP_001171835.1	FBXL20	4|4	8	4	2	0|0	1	1	1	1	1	8.09	40	0		2|2	4	2	404	FXL20_HUMAN
CYP26B1	NP_001174.2	ATP6AP1	3|7	10	5	2	0|0	1	1	1	1	1	6.35	50	0	NP_004628.4|NP_005756.2|NP_004490.2|	3|3	6	3	470	VAS1_HUMAN
CYP26B1	NP_001177.1	BACH1	26|27	53	26.5	2	0|0	1	1	1	1	1	41.5	265	0	NP_004631.1|NP_000050.2|	13|10	23	11.5	736	BACH1_HUMAN
CYP26B1	NP_001177736.1	CYB5A	9|8	17	8.5	2	0|0	1	1	1	1	1	14.6	85	0		3|3	6	3	124	CYB5_HUMAN
CYP26B1	NP_001177921.1	SLC33A1	24|13	37	18.5	2	2|0	1	1	1	1	1	7.81	18.5	0	NP_006816.2|NP_001672.1|NP_003036.1|NP_060672.2|NP_005013.1|	7|5	12	6	549	ACATN_HUMAN
CYP26B1	NP_001177966.1	PSMD1	100|142	242	121	2	7|2	1	1	1	1	1	31.53	26.89	0	NP_002793.2|NP_002795.2|NP_002801.1|NP_002807.1|NP_004777.1|NP_005796.1|NP_005852.2|NP_006494.1|NP_036313.3|NP_001129224.1|NP_002794.1|NP_006073.2|NP_006512.2|NP_068817.1|NP_002808.3|NP_063937.2|NP_002799.3|	32|37	69	34.5	922	PSMD1_HUMAN
CYP26B1	NP_001180442.1	SLC30A6	3|8	11	5.5	2	0|0	1	1	1	1	1	6.35	55	0		3|5	8	4	501	ZNT6_HUMAN
CYP26B1	NP_001182085.1	TMEM35B	6|10	16	8	2	0|0	1	1	1	1	1	11.41	80	0		2|2	4	2	154	TM35B_HUMAN
CYP26B1	NP_001185951.1	CCP110	10|14	24	12	2	4|0	0.97	0.99	0.97	0.99	0.97	3.12	6	0	NP_004335.1|NP_060918.2|NP_078824.2|NP_001777.1|NP_001034764.1|NP_060921.3|	8|5	13	6.5	1012	CP110_HUMAN
CYP26B1	NP_001186189.1	TOR1AIP2	10|6	16	8	2	0|0	1	1	1	1	1	11.41	80	0	NP_001073341.1|	4|3	7	3.5	470	TOIP2_HUMAN
CYP26B1	NP_001186231.1	CNOT2	11|8	19	9.5	2	0|0	1	1	1	1	1	14.6	95	0	NP_060016.3|NP_065147.1|NP_006127.1|NP_009057.1|NP_004770.4|	7|4	11	5.5	540	CNOT2_HUMAN
CYP26B1	NP_001186797.1	GLRX3	3|3	6	3	2	0|0	1	1	1	1	1	6.35	30	0	NP_002892.1|NP_005733.1|NP_006248.1|NP_006695.1|	2|2	4	2	335	GLRX3_HUMAN
CYP26B1	NP_001188406.1	NETO2	7|7	14	7	2	0|0	1	1	1	1	1	13.02	70	0	NP_002108.4|	5|5	10	5	518	NETO2_HUMAN
CYP26B1	NP_001191455.1	SSR4	10|9	19	9.5	2	0|0	1	1	1	1	1	16.16	95	0	NP_002626.1|NP_002941.1|NP_003135.2|NP_060918.2|NP_115497.4|NP_612510.1|NP_004729.1|NP_001106818.1|NP_001129243.1|	3|3	6	3	184	SSRD_HUMAN
CYP26B1	NP_001193943.1	SERPINH1	5|4	9	4.5	2	0|0	1	1	1	1	1	8.09	45	0	NP_003464.1|NP_004883.3|NP_005498.1|NP_005733.1|NP_036585.1|NP_055428.1|NP_001076437.1|NP_000050.2|	3|2	5	2.5	418	SERPH_HUMAN
CYP26B1	NP_001238817.1	ASPSCR1	2|5	7	3.5	2	0|0	0.99	1	0.99	1	0.99	4.51	35	0	NP_001243728.1|NP_060391.2|NP_079330.2|NP_001193665.1|NP_009057.1|NP_079517.1|	2|4	6	3	647	ASPC1_HUMAN
CYP26B1	NP_001242907.1	CREB3L4	15|12	27	13.5	2	0|0	1	1	1	1	1	20.76	135	0	NP_938148.1|	7|4	11	5.5	395	CR3L4_HUMAN
CYP26B1	NP_001243093.1	TMCO1	4|4	8	4	2	0|0	1	1	1	1	1	8.09	40	0	NP_002626.1|NP_002941.1|NP_057226.1|NP_060918.2|NP_000692.2|NP_001121168.1|NP_004850.1|NP_004152.1|	3|3	6	3	205	TMCO1_HUMAN
CYP26B1	NP_001243350.1	GPAT3	10|18	28	14	2	0|0	1	1	1	1	1	17.7	140	0		6|7	13	6.5	434	GPAT3_HUMAN
CYP26B1	NP_001243509.1	RPL10	3|3	6	3	2	0|0	1	1	1	1	1	6.35	30	0	NP_002626.1|NP_005773.3|NP_006089.1|NP_006107.1|NP_006764.3|NP_036473.2|NP_036585.1|NP_055205.2|NP_055781.2|NP_056340.2|NP_057018.1|NP_060598.3|NP_060855.2|NP_060918.2|NP_065147.1|NP_219482.1|NP_000958.1|NP_000976.1|NP_000998.1|NP_001032726.1|NP_001164120.1|NP_001172005.1|NP_001240308.1|NP_003130.2|NP_008878.3|NP_057651.1|NP_055098.1|NP_001009.1|NP_000652.2|NP_000969.1|NP_000970.1|NP_000975.2|NP_…	2|2	4	2	178	RL10_HUMAN
CYP26B1	NP_001243728.1	GAPDH	5|6	11	5.5	2	0|0	1	1	1	1	1	9.77	55	0	NP_001258978.1|NP_002583.1|NP_005498.1|NP_037386.1|NP_060918.2|NP_000336.1|NP_005518.3|NP_006810.1|NP_001419.1|NP_000041.2|NP_037473.3|NP_001073341.1|NP_001128471.1|	4|4	8	4	293	G3P_HUMAN
CYP26B1	NP_001244120.1	DDX6	4|3	7	3.5	2	0|0	1	1	1	1	1	6.35	35	0	NP_060918.2|NP_653304.2|NP_001248319.1|NP_001014831.1|	3|3	6	3	483	DDX6_HUMAN
CYP26B1	NP_001247440.1	MGST1	7|7	14	7	2	0|0	1	1	1	1	1	13.02	70	0		2|2	4	2	155	MGST1_HUMAN
CYP26B1	NP_001248335.1	MPDZ	3|3	6	3	2	0|0	1	1	1	1	1	6.35	30	0	NP_001419.1|NP_003364.1|	2|2	4	2	2037	MPDZ_HUMAN
CYP26B1	NP_001257869.1	XPO6	5|6	11	5.5	2	0|0	1	1	1	1	1	9.77	55	0	NP_001091.1|NP_006273.1|NP_079517.1|NP_005013.1|	4|4	8	4	1111	XPO6_HUMAN
CYP26B1	NP_001258732.1	REEP2	12|11	23	11.5	2	0|0	1	1	1	1	1	19.24	115	0		7|5	12	6	254	REEP2_HUMAN
CYP26B1	NP_001258766.1	RCN2	6|4	10	5	2	0|0	1	1	1	1	1	8.09	50	0	NP_003595.1|NP_073591.2|	4|4	8	4	335	RCN2_HUMAN
CYP26B1	NP_001367.2	DYNC1H1	8|6	14	7	2	0|2	0.98	0.99	0.98	0.99	0.98	3.36	7	0	NP_060700.2|NP_000336.1|NP_005336.3|	6|4	10	5	4646	DYHC1_HUMAN
CYP26B1	NP_001511.2	GTF3C1	11|7	18	9	2	3|0	0.96	0.99	0.96	0.99	0.96	2.76	6	0	NP_002625.1|NP_006459.3|NP_009057.1|NP_001116295.1|NP_001104490.1|	6|3	9	4.5	2109	TF3C1_HUMAN
CYP26B1	NP_001651.1	ARF4	12|14	26	13	2	0|0	1	1	1	1	1	20.76	130	0	NP_003565.4|NP_005498.1|NP_006089.1|NP_003339.1|	2|2	4	2	180	ARF4_HUMAN
CYP26B1	NP_001681.2	ATP6V1A	15|18	33	16.5	2	2|0	1	1	1	1	1	9.02	16.5	0	NP_002941.1|NP_003565.4|NP_004777.1|NP_005304.3|NP_005756.2|NP_789782.1|NP_000692.2|NP_005601.1|NP_004090.4|NP_004152.1|NP_001034764.1|NP_055555.1|NP_056937.2|NP_003745.1|NP_003364.1|	9|11	20	10	617	VATA_HUMAN
CYP26B1	NP_001736.1	CAMLG	17|12	29	14.5	2	0|0	1	1	1	1	1	20.76	145	0		6|3	9	4.5	296	CAMLG_HUMAN
CYP26B1	NP_001934.2	DSG2	28|42	70	35	2	0|2	1	1	1	1	1	16.58	35	0		16|20	36	18	1118	DSG2_HUMAN
CYP26B1	NP_002202.2	ITGB1	12|20	32	16	2	0|0	1	1	1	1	1	20.76	160	0	NP_002818.1|NP_005304.3|NP_006089.1|NP_001008660.1|NP_001074324.1|NP_009057.1|NP_057399.1|NP_001419.1|NP_004422.2|NP_003364.1|	7|11	18	9	798	ITB1_HUMAN
CYP26B1	NP_002214.2	ITPR2	44|30	74	37	2	0|0	1	1	1	1	1	47.32	370	0	NP_002795.2|NP_065134.1|NP_006127.1|	25|17	42	21	2701	ITPR2_HUMAN
CYP26B1	NP_002215.2	ITPR3	16|15	31	15.5	2	0|0	1	1	1	1	1	25.28	155	0	NP_003565.4|NP_004773.1|NP_001008709.1|NP_001672.1|NP_001744.2|NP_006127.1|	9|7	16	8	2671	ITPR3_HUMAN
CYP26B1	NP_002219.1	JUN	5|3	8	4	2	0|0	1	1	1	1	1	6.35	40	0	NP_003141.2|NP_005890.2|NP_006089.1|NP_008835.5|NP_036222.3|	2|2	4	2	331	JUN_HUMAN
CYP26B1	NP_002287.2	LBR	65|96	161	80.5	2	4|4	1	1	1	1	1	67.96	20.12	0	NP_001120700.1|NP_001008709.1|NP_055555.1|	15|17	32	16	615	LBR_HUMAN
CYP26B1	NP_002289.2	LCP1	2|3	5	2.5	2	0|0	0.99	1	0.99	1	0.99	4.51	25	0		2|3	5	2.5	627	PLSL_HUMAN
CYP26B1	NP_002547.1	OSBP	11|6	17	8.5	2	0|0	1	1	1	1	1	11.41	85	0	NP_003305.1|NP_003565.4|NP_060918.2|NP_004729.1|NP_006487.1|NP_004530.1|	8|5	13	6.5	807	OSBP1_HUMAN
CYP26B1	NP_002626.1	SLC25A3	8|6	14	7	2	0|0	1	1	1	1	1	11.41	70	0	NP_002818.1|NP_002892.1|NP_002941.1|NP_003970.1|NP_004628.4|NP_006835.2|NP_057226.1|NP_060918.2|NP_612510.1|NP_000692.2|NP_001164006.1|NP_004850.1|NP_004152.1|NP_005518.3|NP_009057.1|NP_057190.2|NP_006382.1|NP_038470.1|	6|3	9	4.5	361	MPCP_HUMAN
CYP26B1	NP_002793.2	PSMC1	37|43	80	40	2	0|0	1	1	1	1	1	57.44	400	0	NP_002795.2|NP_002801.1|NP_002807.1|NP_002941.1|NP_004777.1|NP_005796.1|NP_006494.1|NP_036313.3|NP_001193665.1|NP_002794.1|NP_002819.2|NP_009057.1|NP_002808.3|NP_002799.3|NP_004272.2|	16|14	30	15	440	PRS4_HUMAN
CYP26B1	NP_002795.2	PSMC3	4|11	15	7.5	2	0|0	1	1	1	1	1	8.09	75	0	NP_002801.1|NP_002807.1|NP_002941.1|NP_004777.1|NP_005796.1|NP_006494.1|NP_009090.2|NP_036313.3|NP_000336.1|NP_001129224.1|NP_002794.1|NP_006810.1|NP_000969.1|NP_002808.3|NP_056937.2|NP_002799.3|NP_004272.2|	3|6	9	4.5	439	PRS6A_HUMAN
CYP26B1	NP_002801.1	PSMD4	25|39	64	32	2	5|5	1	1	1	1	1	14.49	6.4	0	NP_002807.1|NP_004777.1|NP_004902.1|NP_005733.1|NP_005796.1|NP_005852.2|NP_006494.1|NP_036313.3|NP_056449.1|NP_002794.1|NP_006127.1|NP_009057.1|NP_002808.3|NP_056937.2|NP_002799.3|	6|10	16	8	377	PSMD4_HUMAN
CYP26B1	NP_002807.1	PSMD12	2|8	10	5	2	0|0	0.99	1	0.99	1	0.99	4.51	50	0	NP_004777.1|NP_005796.1|NP_006494.1|NP_006796.1|NP_036313.3|NP_002794.1|NP_002808.3|NP_002799.3|NP_004272.2|	2|5	7	3.5	456	PSD12_HUMAN
CYP26B1	NP_002818.1	PTPN1	55|45	100	50	2	2|2	1	1	1	1	1	52	25	0	NP_003141.2|NP_005848.2|NP_065789.1|NP_001744.2|NP_004090.4|NP_056380.2|NP_000041.2|NP_036364.2|	17|14	31	15.5	435	PTN1_HUMAN
CYP26B1	NP_002941.1	RPN1	28|36	64	32	2	0|0	1	1	1	1	1	44.41	320	0	NP_003135.2|NP_004085.1|NP_005688.2|NP_005733.1|NP_055205.2|NP_057226.1|NP_064583.2|NP_612510.1|NP_849193.1|NP_000692.2|NP_001164006.1|NP_002794.1|NP_005601.1|NP_004631.1|NP_004850.1|NP_004152.1|NP_009057.1|NP_002262.3|NP_001129243.1|	11|15	26	13	607	RPN1_HUMAN
CYP26B1	NP_003135.2	SSR1	8|5	13	6.5	2	0|0	1	1	1	1	1	9.77	65	0	NP_004993.1|NP_005561.1|NP_006799.1|NP_036313.3|NP_060918.2|NP_073591.2|NP_110382.3|NP_115497.4|NP_612510.1|NP_001164006.1|NP_110416.1|NP_056380.2|	3|3	6	3	286	SSRA_HUMAN
CYP26B1	NP_003141.2	STAT3	15|22	37	18.5	2	6|4	0.98	1	0.98	1	0.98	3.35	3.7	0	NP_005304.3|NP_061915.2|NP_001020413.1|NP_001008709.1|NP_002107.3|NP_002819.2|NP_002825.3|NP_000242.1|NP_001158884.1|	9|9	18	9	769	STAT3_HUMAN
CYP26B1	NP_003147.2	STIM1	86|102	188	94	2	5|4	1	1	1	1	1	93.52	20.89	0	NP_004883.3|NP_005304.3|NP_001001485.1|NP_001001396.1|NP_001744.2|NP_065911.3|NP_057211.4|	28|24	52	26	685	STIM1_HUMAN
CYP26B1	NP_003253.1	SEC62	3|3	6	3	2	0|0	1	1	1	1	1	6.35	30	0		2|2	4	2	399	SEC62_HUMAN
CYP26B1	NP_003305.1	TTC1	12|13	25	12.5	2	0|0	1	1	1	1	1	20.76	125	0	NP_003565.4|NP_005733.1|NP_055955.1|NP_067026.3|NP_689493.3|NP_004729.1|NP_000507.1|NP_068817.1|NP_056937.2|NP_004272.2|NP_001073341.1|	6|9	15	7.5	292	TTC1_HUMAN
CYP26B1	NP_003464.1	STAM	2|5	7	3.5	2	0|0	0.99	1	0.99	1	0.99	4.51	35	0	NP_003895.1|NP_005852.2|NP_001008709.1|NP_004850.1|NP_001070674.1|	2|4	6	3	540	STAM1_HUMAN
CYP26B1	NP_003565.4	VAPA	45|31	76	38	2	0|0	1	1	1	1	1	48.77	380	0	NP_004993.1|NP_006816.2|NP_036313.3|NP_057479.2|NP_060282.1|NP_060855.2|NP_065203.2|NP_065789.1|NP_079048.3|NP_116199.2|NP_149351.1|NP_775741.1|NP_849193.1|NP_001137232.1|NP_001139528.1|NP_001171894.1|NP_001672.1|NP_001744.2|NP_003092.4|NP_004090.4|NP_004484.1|NP_004729.1|NP_004152.1|NP_006273.1|NP_006274.2|NP_009057.1|NP_065393.1|NP_000993.1|NP_001129243.1|NP_038470.1|NP_036364.2|	12|11	23	11.5	294	VAPA_HUMAN
CYP26B1	NP_003638.1	DGKE	11|7	18	9	2	0|0	1	1	1	1	1	13.02	90	0		6|4	10	5	567	DGKE_HUMAN
CYP26B1	NP_003895.1	ZPR1	6|2	8	4	2	0|0	0.99	1	0.99	1	0.99	4.51	40	0	NP_056937.2|	3|2	5	2.5	459	ZPR1_HUMAN
CYP26B1	NP_003898.2	EIF2B5	4|7	11	5.5	2	0|0	1	1	1	1	1	8.09	55	0		4|3	7	3.5	721	EI2BE_HUMAN
CYP26B1	NP_003923.2	ST13	21|28	49	24.5	2	0|0	1	1	1	1	1	34.18	245	0	NP_001020413.1|NP_005336.3|NP_009057.1|NP_000242.1|NP_001230574.1|NP_004272.2|	6|7	13	6.5	369	F10A1_HUMAN
CYP26B1	NP_003931.2	USP13	6|9	15	7.5	2	0|0	1	1	1	1	1	11.41	75	0	NP_055428.1|NP_060391.2|NP_001121168.1|NP_009057.1|NP_005436.1|NP_006297.2|	6|6	12	6	863	UBP13_HUMAN
CYP26B1	NP_003934.1	STBD1	10|11	21	10.5	2	0|0	1	1	1	1	1	17.7	105	0		6|7	13	6.5	358	STBD1_HUMAN
CYP26B1	NP_003970.1	GPRC5A	3|3	6	3	2	0|0	1	1	1	1	1	6.35	30	0	NP_004628.4|NP_005756.2|	2|2	4	2	357	RAI3_HUMAN
CYP26B1	NP_004085.1	EIF2S1	3|5	8	4	2	0|0	1	1	1	1	1	6.35	40	0	NP_004827.4|NP_060918.2|NP_001240308.1|NP_055831.1|NP_003899.2|NP_000993.1|NP_001960.2|	2|2	4	2	315	IF2A_HUMAN
CYP26B1	NP_004154.2	RAB27B	7|7	14	7	2	0|0	1	1	1	1	1	13.02	70	0	NP_001744.2|	4|5	9	4.5	218	RB27B_HUMAN
CYP26B1	NP_004216.2	MFHAS1	5|10	15	7.5	2	0|0	1	1	1	1	1	9.77	75	0		4|6	10	5	1052	MFHA1_HUMAN
CYP26B1	NP_004256.1	FADS2	3|6	9	4.5	2	0|0	1	1	1	1	1	6.35	45	0		2|4	6	3	444	FADS2_HUMAN
CYP26B1	NP_004299.1	ARHGAP1	11|15	26	13	2	0|0	1	1	1	1	1	19.24	130	0	NP_064502.9|	7|10	17	8.5	439	RHG01_HUMAN
CYP26B1	NP_004335.1	CETN2	3|2	5	2.5	2	0|0	0.99	1	0.99	1	0.99	4.51	25	0	NP_004699.1|NP_004757.1|NP_001032726.1|NP_006247.1|	2|2	4	2	172	CETN2_HUMAN
CYP26B1	NP_004452.1	FARSA	5|5	10	5	2	0|0	1	1	1	1	1	9.77	50	0	NP_000993.1|NP_002799.3|	4|2	6	3	508	SYFA_HUMAN
CYP26B1	NP_004547.2	NFKBIE	6|10	16	8	2	0|0	1	1	1	1	1	11.41	80	0	NP_055746.3|NP_004850.1|NP_005518.3|NP_008835.5|NP_009057.1|NP_006078.2|NP_002878.2|NP_115593.3|NP_001158884.1|	3|4	7	3.5	500	IKBE_HUMAN
CYP26B1	NP_004628.4	RAB7A	10|12	22	11	2	0|0	1	1	1	1	1	17.7	110	0	NP_005498.1|NP_005756.2|NP_006816.2|NP_055428.1|NP_060282.1|NP_065789.1|NP_789782.1|NP_849193.1|NP_001072989.1|NP_001139528.1|NP_001193765.1|NP_001485.2|NP_001672.1|NP_001673.2|NP_001744.2|NP_003092.4|NP_004090.4|NP_005361.2|NP_057215.3|NP_004152.1|NP_009057.1|NP_001129243.1|NP_056325.2|NP_038470.1|NP_004272.2|NP_036364.2|	7|7	14	7	207	RAB7A_HUMAN
CYP26B1	NP_004699.1	PDCD5	5|3	8	4	2	0|0	1	1	1	1	1	6.35	40	0		4|2	6	3	125	PDCD5_HUMAN
CYP26B1	NP_004757.1	COPB2	3|4	7	3.5	2	0|0	1	1	1	1	1	6.35	35	0	NP_005561.1|NP_001646.2|NP_057212.1|NP_057195.2|NP_001258664.1|NP_001158884.1|	3|3	6	3	906	COPB2_HUMAN
CYP26B1	NP_004777.1	TXNL1	88|72	160	80	2	14|7	1	1	1	1	1	20.63	7.62	0	NP_005733.1|NP_005796.1|NP_002794.1|NP_004631.1|NP_002808.3|NP_002799.3|NP_003364.1|	17|17	34	17	289	TXNL1_HUMAN
CYP26B1	NP_004827.4	EIF2AK3	16|11	27	13.5	2	0|0	1	1	1	1	1	19.24	135	0	NP_002108.4|	10|7	17	8.5	1116	E2AK3_HUMAN
CYP26B1	NP_004857.4	SCAMP1	3|6	9	4.5	2	0|2	0.87	0.97	0.87	0.97	0.87	1.18	4.5	0	NP_005688.2|NP_001972.1|NP_065393.1|	3|4	7	3.5	338	SCAM1_HUMAN
CYP26B1	NP_004863.2	TMEM59	18|20	38	19	2	0|0	1	1	1	1	1	29.75	190	0	NP_060734.2|	8|9	17	8.5	323	TMM59_HUMAN
CYP26B1	NP_004883.3	SEC22B	23|15	38	19	2	0|0	1	1	1	1	1	25.28	190	0	NP_005756.2|NP_058626.1|NP_003155.2|NP_004729.1|NP_009057.1|NP_056937.2|	11|7	18	9	215	SC22B_HUMAN
CYP26B1	NP_004902.1	PDIA4	4|3	7	3.5	2	0|0	1	1	1	1	1	6.35	35	0	NP_005304.3|NP_001035918.1|NP_001171546.1|NP_002096.1|NP_006232.1|NP_003364.1|	3|3	6	3	645	PDIA4_HUMAN
CYP26B1	NP_004993.1	NDUFA9	5|7	12	6	2	0|0	1	1	1	1	1	9.77	60	0	NP_004850.1|NP_006058.1|	5|5	10	5	377	NDUA9_HUMAN
CYP26B1	NP_005104.2	GOLGA5	12|16	28	14	2	0|0	1	1	1	1	1	20.76	140	0	NP_004152.1|	8|9	17	8.5	731	GOGA5_HUMAN
CYP26B1	NP_005379.3	PDCL	14|14	28	14	2	0|0	1	1	1	1	1	23.78	140	0	NP_036313.3|NP_002065.1|	7|6	13	6.5	301	PHLP_HUMAN
CYP26B1	NP_005561.1	LMAN1	2|2	4	2	2	0|0	0.99	0.99	0.99	0.99	0.99	4.51	20	0	NP_006806.1|NP_110382.3|NP_149351.1|NP_000692.2|NP_001672.1|NP_002107.3|NP_002819.2|NP_003306.3|NP_005336.3|NP_009057.1|NP_057124.3|NP_079517.1|NP_056203.2|NP_038470.1|	2|2	4	2	510	LMAN1_HUMAN
CYP26B1	NP_005566.2	LNPEP	16|22	38	19	2	0|0	1	1	1	1	1	26.78	190	0	NP_689474.1|	7|11	18	9	1025	LCAP_HUMAN
CYP26B1	NP_005660.4	REEP5	2|3	5	2.5	2	0|0	0.99	1	0.99	1	0.99	4.51	25	0	NP_005688.2|NP_004448.2|NP_060679.1|NP_001191433.1|	2|2	4	2	189	REEP5_HUMAN
CYP26B1	NP_005662.1	UBXN8	10|15	25	12.5	2	0|0	1	1	1	1	1	17.7	125	0	NP_060391.2|NP_060915.2|NP_079330.2|NP_149351.1|NP_003036.1|NP_009057.1|NP_000242.1|NP_001070952.1|	4|4	8	4	270	UBXN8_HUMAN
CYP26B1	NP_005733.1	PDIA6	4|3	7	3.5	2	2|0	0.82	0.88	0.82	0.88	0.82	1.18	3.5	0	NP_060918.2|NP_077719.2|NP_786924.2|NP_002096.1|NP_006397.1|NP_036222.3|	4|3	7	3.5	440	PDIA6_HUMAN
CYP26B1	NP_005756.2	ATP6AP2	25|25	50	25	2	0|0	1	1	1	1	1	40.04	250	0	NP_005852.2|NP_006816.2|NP_036313.3|NP_061849.2|NP_065698.1|NP_065779.1|NP_065789.1|NP_071358.1|NP_776186.2|NP_001072989.1|NP_001193765.1|NP_005393.2|NP_057190.2|NP_001419.1|NP_612355.1|NP_036364.2|	10|9	19	9.5	350	RENR_HUMAN
CYP26B1	NP_005796.1	PSMD14	4|5	9	4.5	2	0|0	1	1	1	1	1	8.09	45	0	NP_005852.2|NP_006436.3|NP_006494.1|NP_036313.3|NP_071358.1|NP_002794.1|NP_002819.2|NP_002808.3|NP_002799.3|	3|2	5	2.5	310	PSDE_HUMAN
CYP26B1	NP_005819.3	DCAF7	4|4	8	4	2	0|0	1	1	1	1	1	8.09	40	0	NP_055428.1|NP_009057.1|	2|2	4	2	342	DCAF7_HUMAN
CYP26B1	NP_005848.2	ZMPSTE24	5|6	11	5.5	2	0|0	1	1	1	1	1	9.77	55	0	NP_004850.1|NP_057215.3|NP_612355.1|NP_004272.2|	4|3	7	3.5	475	FACE1_HUMAN
CYP26B1	NP_005852.2	STUB1	13|29	42	21	2	4|4	0.99	1	0.99	1	0.99	3.99	5.25	0	NP_000336.1|NP_001020413.1|NP_001121168.1|NP_001137232.1|NP_001159933.1|NP_001172005.1|NP_003306.3|NP_003339.1|NP_005336.3|NP_005518.3|NP_009057.1|NP_068817.1|NP_001419.1|NP_005013.1|NP_060830.2|NP_008996.1|NP_002799.3|NP_037473.3|NP_004272.2|NP_001073341.1|NP_001129036.1|	6|8	14	7	303	CHIP_HUMAN
CYP26B1	NP_005859.1	BET1	7|7	14	7	2	0|0	1	1	1	1	1	13.02	70	0	NP_058626.1|NP_003155.2|	2|2	4	2	118	BET1_HUMAN
CYP26B1	NP_005890.2	NBR1	36|46	82	41	2	0|0	1	1	1	1	1	56	410	0	NP_004729.1|NP_063937.2|	15|15	30	15	966	NBR1_HUMAN
CYP26B1	NP_005947.3	MTHFD1	15|8	23	11.5	2	2|0	1	1	1	1	1	4.68	11.5	0	NP_036558.3|NP_055428.1|NP_073591.2|NP_004448.2|NP_000993.1|	11|6	17	8.5	935	C1TC_HUMAN
CYP26B1	NP_005960.1	NAP1L4	8|8	16	8	2	0|0	1	1	1	1	1	14.6	80	0	NP_060918.2|NP_006127.1|NP_001419.1|	3|3	6	3	375	NP1L4_HUMAN
CYP26B1	NP_006107.1	TAB1	11|16	27	13.5	2	0|0	1	1	1	1	1	19.24	135	0	NP_009090.2|NP_055908.1|NP_788276.1|NP_001020413.1|NP_003306.3|NP_005518.3|NP_006078.2|NP_001814.2|NP_690000.2|NP_001530.1|	9|8	17	8.5	504	TAB1_HUMAN
CYP26B1	NP_006398.1	ARL6IP5	18|22	40	20	2	0|0	1	1	1	1	1	29.75	200	0	NP_009144.1|NP_001171725.1|NP_065393.1|NP_006428.2|	5|6	11	5.5	188	PRAF3_HUMAN
CYP26B1	NP_006402.1	AGPAT1	6|5	11	5.5	2	0|0	1	1	1	1	1	9.77	55	0	NP_004272.2|	2|2	4	2	283	PLCA_HUMAN
CYP26B1	NP_006494.1	PSMC4	3|5	8	4	2	0|0	1	1	1	1	1	6.35	40	0	NP_036313.3|NP_002794.1|NP_005601.1|NP_006073.2|NP_009057.1|NP_002808.3|NP_002799.3|NP_060921.3|	2|2	4	2	418	PRS6B_HUMAN
CYP26B1	NP_006546.1	YKT6	27|27	54	27	2	0|0	1	1	1	1	1	42.96	270	0	NP_001244222.1|NP_003155.2|NP_004272.2|	10|9	19	9.5	198	YKT6_HUMAN
CYP26B1	NP_006658.1	PGRMC1	28|27	55	27.5	2	0|0	1	1	1	1	1	42.96	275	0	NP_006827.1|NP_036313.3|NP_055567.2|NP_073591.2|NP_001244222.1|NP_002568.2|	12|8	20	10	195	PGRC1_HUMAN
CYP26B1	NP_006764.3	DDX18	11|6	17	8.5	2	3|0	0.95	0.99	0.95	0.99	0.95	2.29	5.67	0	NP_036473.2|NP_057018.1|NP_057733.2|NP_060598.3|NP_060918.2|NP_065147.1|NP_113673.3|NP_000998.1|NP_057651.1|NP_001248321.1|NP_000652.2|NP_000969.1|	6|4	10	5	670	DDX18_HUMAN
CYP26B1	NP_006793.1	SF3A3	3|3	6	3	2	0|0	1	1	1	1	1	6.35	30	0	NP_036558.3|NP_060918.2|NP_001155.1|	2|2	4	2	501	SF3A3_HUMAN
CYP26B1	NP_006799.1	SEC61B	5|7	12	6	2	0|0	1	1	1	1	1	9.77	60	0	NP_938023.1|NP_056380.2|NP_037468.1|	3|3	6	3	96	SC61B_HUMAN
CYP26B1	NP_006806.1	TMED2	11|11	22	11	2	0|0	1	1	1	1	1	19.24	110	0	NP_055428.1|NP_057226.1|NP_067026.3|NP_000692.2|NP_004152.1|NP_068817.1|NP_001036199.1|	5|4	9	4.5	201	TMED2_HUMAN
CYP26B1	NP_006816.2	CKAP4	98|65	163	81.5	2	0|0	1	1	1	1	1	97.54	815	0	NP_060915.2|NP_775741.1|NP_055831.1|NP_006247.1|	33|24	57	28.5	602	CKAP4_HUMAN
CYP26B1	NP_009090.2	SLMAP	12|10	22	11	2	0|0	1	1	1	1	1	17.7	110	0	NP_115518.3|NP_001035918.1|NP_001077362.1|NP_006273.1|NP_036526.2|NP_060921.3|	6|7	13	6.5	811	SLMAP_HUMAN
CYP26B1	NP_009144.1	PRAF2	10|9	19	9.5	2	0|0	1	1	1	1	1	16.16	95	0	NP_065393.1|	3|3	6	3	178	PRAF2_HUMAN
CYP26B1	NP_009145.1	SEC63	35|35	70	35	2	0|0	1	1	1	1	1	54.56	350	0	NP_037468.1|	18|18	36	18	760	SEC63_HUMAN
CYP26B1	NP_031374.2	ATF6	35|30	65	32.5	2	0|0	1	1	1	1	1	47.32	325	0	NP_001129625.1|	13|14	27	13.5	670	ATF6A_HUMAN
CYP26B1	NP_036313.3	FKBP8	39|33	72	36	2	4|0	1	1	1	1	1	9.11	18	0	NP_057479.2|NP_002794.1|NP_006695.1|NP_002808.3|NP_002799.3|	9|8	17	8.5	413	FKBP8_HUMAN
CYP26B1	NP_036367.2	SCAP	4|3	7	3.5	2	0|0	1	1	1	1	1	6.35	35	0	NP_002108.4|NP_001036199.1|	2|2	4	2	1279	SCAP_HUMAN
CYP26B1	NP_036558.3	SF3B3	12|16	28	14	2	3|3	1	1	1	1	1	5.73	4.67	0	NP_060918.2|NP_077005.2|NP_001155.1|NP_004090.4|NP_005564.1|NP_057212.1|NP_005436.1|NP_002256.2|NP_006297.2|NP_055555.1|NP_038470.1|	9|12	21	10.5	1217	SF3B3_HUMAN
CYP26B1	NP_036585.1	TBL2	8|7	15	7.5	2	0|0	1	1	1	1	1	13.02	75	0	NP_065393.1|	5|6	11	5.5	447	TBL2_HUMAN
CYP26B1	NP_037386.1	TBK1	7|4	11	5.5	2	0|0	1	1	1	1	1	8.09	55	0	NP_055541.1|NP_055746.3|NP_938023.1|NP_001172005.1|NP_001248319.1|NP_004851.2|NP_006078.2|NP_060830.2|NP_008996.1|NP_001158884.1|	6|3	9	4.5	729	TBK1_HUMAN
CYP26B1	NP_037520.1	PREB	25|21	46	23	2	0|0	1	1	1	1	1	34.18	230	0		8|7	15	7.5	417	PREB_HUMAN
CYP26B1	NP_055205.2	SND1	56|62	118	59	2	5|2	1	1	1	1	1	53.84	16.86	0	NP_060918.2|NP_006512.2|NP_000975.2|	30|32	62	31	910	SND1_HUMAN
CYP26B1	NP_055246.2	PALD1	18|15	33	16.5	2	0|0	1	1	1	1	1	25.28	165	0		9|7	16	8	856	PALD_HUMAN
CYP26B1	NP_055422.1	UBXN4	87|48	135	67.5	2	2|0	1	1	1	1	1	27.73	67.5	0	NP_001193665.1|NP_009057.1|NP_079517.1|	16|15	31	15.5	508	UBXN4_HUMAN
CYP26B1	NP_055428.1	FAF2	32|33	65	32.5	2	0|2	1	1	1	1	1	18.84	32.5	0	NP_057105.2|NP_057479.2|NP_060244.2|NP_060391.2|NP_060915.2|NP_060918.2|NP_064502.9|NP_065779.1|NP_065789.1|NP_079106.3|NP_079330.2|NP_116199.2|NP_689926.1|NP_853553.1|NP_000215.1|NP_001001485.1|NP_001123952.1|NP_001171725.1|NP_001744.2|NP_002108.4|NP_004090.4|NP_004729.1|NP_006073.2|NP_001243211.1|NP_008835.5|NP_009057.1|NP_055634.3|NP_079517.1|NP_001419.1|NP_001106818.1|NP_000242.1|NP_001034764…	15|11	26	13	445	FAF2_HUMAN
CYP26B1	NP_055541.1	TBKBP1	22|37	59	29.5	2	0|0	1	1	1	1	1	35.65	295	0	NP_001172005.1|NP_001248319.1|NP_004851.2|	12|14	26	13	615	TBKB1_HUMAN
CYP26B1	NP_055567.2	SPCS2	13|22	35	17.5	2	0|0	1	1	1	1	1	22.28	175	0	NP_940953.2|	5|8	13	6.5	226	SPCS2_HUMAN
CYP26B1	NP_055573.2	SNX19	13|5	18	9	2	0|0	1	1	1	1	1	9.77	90	0		7|3	10	5	992	SNX19_HUMAN
CYP26B1	NP_055622.3	C2CD2L	3|7	10	5	2	0|0	1	1	1	1	1	6.35	50	0		2|4	6	3	707	C2C2L_HUMAN
CYP26B1	NP_055671.2	DENND4B	5|5	10	5	2	0|0	1	1	1	1	1	9.77	50	0		2|3	5	2.5	1496	DEN4B_HUMAN
CYP26B1	NP_055746.3	PPP6R1	8|3	11	5.5	2	0|0	1	1	1	1	1	6.35	55	0	NP_067026.3|NP_003130.2|NP_004448.2|NP_008835.5|NP_003892.2|NP_036526.2|	4|3	7	3.5	881	PP6R1_HUMAN
CYP26B1	NP_055781.2	DHX30	4|6	10	5	2	0|0	1	1	1	1	1	8.09	50	0	NP_056340.2|NP_060774.2|NP_060918.2|NP_002096.1|NP_002884.1|NP_005601.1|NP_001419.1|NP_001073341.1|	3|3	6	3	1155	DHX30_HUMAN
CYP26B1	NP_055853.1	KIAA0754	6|9	15	7.5	2	0|0	1	1	1	1	1	11.41	75	0		3|4	7	3.5	1427	K0754_HUMAN
CYP26B1	NP_055908.1	TAB2	5|4	9	4.5	2	0|0	1	1	1	1	1	8.09	45	0	NP_001020413.1|NP_001244222.1|NP_004850.1|NP_006078.2|NP_000969.1|NP_001136145.1|NP_690000.2|NP_001530.1|NP_001158884.1|	5|4	9	4.5	693	TAB2_HUMAN
CYP26B1	NP_055929.1	ANKLE2	134|162	296	148	2	0|0	1	1	1	1	1	195.4	1480	0	NP_009057.1|NP_001129036.1|	44|43	87	43.5	938	ANKL2_HUMAN
CYP26B1	NP_055935.4	ALMS1	18|29	47	23.5	2	7|5	0.99	1	0.99	1	0.99	3.9	3.92	0	NP_078824.2|NP_115518.3|NP_060921.3|	14|19	33	16.5	4169	ALMS1_HUMAN
CYP26B1	NP_055955.1	TTLL12	3|2	5	2.5	2	0|0	0.99	1	0.99	1	0.99	4.51	25	0		3|2	5	2.5	644	TTL12_HUMAN
CYP26B1	NP_056036.1	DNMBP	13|15	28	14	2	0|0	1	1	1	1	1	22.28	140	0	NP_001032409.2|NP_001091.1|	8|10	18	9	1577	DNMBP_HUMAN
CYP26B1	NP_056106.1	DNAJC16	70|59	129	64.5	2	0|0	1	1	1	1	1	88.98	645	0	NP_002108.4|	24|24	48	24	782	DJC16_HUMAN
CYP26B1	NP_056163.1	TMEM131	20|30	50	25	2	0|0	1	1	1	1	1	32.71	250	0		12|15	27	13.5	1883	TM131_HUMAN
CYP26B1	NP_056183.2	PANX1	8|6	14	7	2	0|0	1	1	1	1	1	11.41	70	0	NP_000507.1|NP_008996.1|NP_004272.2|	4|2	6	3	426	PANX1_HUMAN
CYP26B1	NP_056340.2	IBTK	7|9	16	8	2	3|0	0.96	0.97	0.96	0.97	0.96	2.76	5.33	0	NP_060598.3|NP_060918.2|NP_001008709.1|NP_008878.3|NP_000993.1|NP_060921.3|	6|8	14	7	1353	IBTK_HUMAN
CYP26B1	NP_056449.1	KIFBP	5|3	8	4	2	0|0	1	1	1	1	1	6.35	40	0	NP_001008709.1|NP_009057.1|NP_653284.2|	3|3	6	3	621	KBP_HUMAN
CYP26B1	NP_057018.1	NOP58	4|5	9	4.5	2	0|0	1	1	1	1	1	8.09	45	0	NP_057733.2|NP_060918.2|NP_065147.1|NP_000998.1|NP_003899.2|	2|4	6	3	529	NOP58_HUMAN
CYP26B1	NP_057105.2	UBE2J1	42|50	92	46	2	0|0	1	1	1	1	1	64.64	460	0	NP_853553.1|NP_002107.3|NP_009057.1|NP_055634.3|	9|9	18	9	318	UB2J1_HUMAN
CYP26B1	NP_057113.1	DHRS7	18|17	35	17.5	2	0|0	1	1	1	1	1	28.27	175	0	NP_067026.3|	6|6	12	6	339	DHRS7_HUMAN
CYP26B1	NP_057226.1	HSD17B12	4|4	8	4	2	0|0	1	1	1	1	1	8.09	40	0	NP_071358.1|NP_612510.1|NP_000692.2|NP_004152.1|NP_002262.3|	3|3	6	3	312	DHB12_HUMAN
CYP26B1	NP_057332.1	AKAP11	87|88	175	87.5	2	3|0	1	1	1	1	1	28.77	58.33	0	NP_001008709.1|NP_004729.1|	34|38	72	36	1901	AKA11_HUMAN
CYP26B1	NP_057479.2	HACD3	21|30	51	25.5	2	0|0	1	1	1	1	1	34.18	255	0	NP_060918.2|NP_001672.1|NP_001673.2|NP_004729.1|NP_005518.3|	8|9	17	8.5	362	HACD3_HUMAN
CYP26B1	NP_057733.2	ESF1	3|3	6	3	2	0|0	1	1	1	1	1	6.35	30	0		2|2	4	2	851	ESF1_HUMAN
CYP26B1	NP_058626.1	STX18	13|12	25	12.5	2	0|0	1	1	1	1	1	20.76	125	0	NP_060937.1|NP_067026.3|NP_068749.3|NP_444280.2|NP_001196.2|NP_003155.2|NP_057190.2|NP_001005413.1|	7|6	13	6.5	335	STX18_HUMAN
CYP26B1	NP_060016.3	CNOT11	5|5	10	5	2	0|0	1	1	1	1	1	9.77	50	0	NP_006127.1|	4|4	8	4	510	CNO11_HUMAN
CYP26B1	NP_060069.3	VEZT	54|75	129	64.5	2	0|0	1	1	1	1	1	81.84	645	0		21|22	43	21.5	779	VEZA_HUMAN
CYP26B1	NP_060244.2	CDKAL1	57|49	106	53	2	0|0	1	1	1	1	1	74.68	530	0		16|15	31	15.5	579	CDKAL_HUMAN
CYP26B1	NP_060282.1	CHCHD3	4|5	9	4.5	2	0|0	1	1	1	1	1	8.09	45	0	NP_775741.1|NP_001008709.1|NP_001248319.1|NP_001254507.1|NP_115805.1|	2|3	5	2.5	227	MIC19_HUMAN
CYP26B1	NP_060386.1	PIH1D1	4|4	8	4	2	2|0	0.88	0.88	0.88	0.88	0.88	2.03	4	0	NP_001129224.1|NP_001008709.1|NP_006273.1|NP_001138519.1|NP_057195.2|	3|3	6	3	290	PIHD1_HUMAN
CYP26B1	NP_060391.2	NPLOC4	5|7	12	6	2	0|0	1	1	1	1	1	9.77	60	0	NP_060915.2|NP_079330.2|NP_001008660.1|NP_001171546.1|NP_001193665.1|NP_009057.1|NP_079517.1|NP_001419.1|NP_055555.1|NP_056937.2|	2|5	7	3.5	608	NPL4_HUMAN
CYP26B1	NP_060506.5	ATG2B	107|120	227	113.5	2	20|18	1	1	1	1	1	65.78	5.97	0		48|52	100	50	2078	ATG2B_HUMAN
CYP26B1	NP_060598.3	TSR1	10|9	19	9.5	2	0|2	1	1	1	1	1	5.32	9.5	0	NP_060774.2|NP_060918.2|NP_085056.2|NP_116249.2|NP_000998.1|	6|6	12	6	804	TSR1_HUMAN
CYP26B1	NP_060647.2	N4BP2	120|125	245	122.5	2	0|0	1	1	1	1	1	175.6	1225	0		47|45	92	46	1770	N4BP2_HUMAN
CYP26B1	NP_060700.2	NUP133	15|14	29	14.5	2	0|0	1	1	1	1	1	23.78	145	0	NP_065134.1|NP_001027454.1|NP_002256.2|NP_056046.1|	11|10	21	10.5	1156	NU133_HUMAN
CYP26B1	NP_060738.2	WDR41	8|8	16	8	2	0|0	1	1	1	1	1	14.6	80	0		6|7	13	6.5	459	WDR41_HUMAN
CYP26B1	NP_060774.2	PRR11	5|4	9	4.5	2	0|0	1	1	1	1	1	8.09	45	0	NP_065147.1|NP_000958.1|NP_001240308.1|NP_001009.1|NP_000975.2|	3|2	5	2.5	360	PRR11_HUMAN
CYP26B1	NP_060855.2	LSG1	44|30	74	37	2	0|0	1	1	1	1	1	47.32	370	0	NP_219482.1|NP_004729.1|	21|15	36	18	658	LSG1_HUMAN
CYP26B1	NP_060915.2	SELENOS	5|6	11	5.5	2	0|0	1	1	1	1	1	9.77	55	0	NP_001010989.1|NP_001744.2|NP_009057.1|NP_002256.2|	4|5	9	4.5	189	SELS_HUMAN
CYP26B1	NP_060937.1	USE1	5|6	11	5.5	2	0|0	1	1	1	1	1	9.77	55	0	NP_068749.3|NP_689695.2|NP_001196.2|NP_003155.2|NP_057190.2|	5|4	9	4.5	259	USE1_HUMAN
CYP26B1	NP_060939.3	TEX2	15|17	32	16	2	0|0	1	1	1	1	1	25.28	160	0		9|10	19	9.5	1134	TEX2_HUMAN
CYP26B1	NP_060979.2	LRRC59	82|87	169	84.5	2	4|3	1	1	1	1	1	93.79	24.14	0	NP_055831.1|	14|15	29	14.5	307	LRC59_HUMAN
CYP26B1	NP_061123.3	GPRC5C	3|3	6	3	2	0|0	1	1	1	1	1	6.35	30	0		2|3	5	2.5	453	GPC5C_HUMAN
CYP26B1	NP_061161.2	FAM114A2	22|22	44	22	2	6|4	1	1	1	1	1	11.34	4.4	0		11|12	23	11.5	505	F1142_HUMAN
CYP26B1	NP_061849.2	SLC38A2	5|7	12	6	2	0|0	1	1	1	1	1	9.77	60	0	NP_789782.1|	3|2	5	2.5	506	S38A2_HUMAN
CYP26B1	NP_061895.3	TMX3	5|8	13	6.5	2	0|0	1	1	1	1	1	9.77	65	0		4|4	8	4	454	TMX3_HUMAN
CYP26B1	NP_061981.2	SMG9	4|3	7	3.5	2	0|0	1	1	1	1	1	6.35	35	0		3|3	6	3	520	SMG9_HUMAN
CYP26B1	NP_064539.1	EMC7	8|12	20	10	2	0|0	1	1	1	1	1	14.6	100	0	NP_775741.1|NP_006058.1|NP_110409.2|	5|6	11	5.5	242	EMC7_HUMAN
CYP26B1	NP_064583.2	CCDC47	172|200	372	186	2	5|0	1	1	1	1	1	30.14	74.4	0	NP_085056.2|NP_938023.1|NP_001020413.1|NP_004850.1|NP_004152.1|	25|24	49	24.5	483	CCD47_HUMAN
CYP26B1	NP_065134.1	NUP107	13|15	28	14	2	5|4	0.96	0.99	0.96	0.99	0.96	2.46	3.11	0	NP_116231.2|NP_008835.5|NP_009057.1|NP_060197.4|NP_705618.1|NP_008938.2|NP_055950.1|NP_002256.2|NP_006382.1|NP_056046.1|NP_060221.2|NP_037468.1|	8|12	20	10	925	NU107_HUMAN
CYP26B1	NP_065143.2	ATP13A1	27|24	51	25.5	2	0|0	1	1	1	1	1	38.58	255	0		16|13	29	14.5	1204	AT131_HUMAN
CYP26B1	NP_065147.1	DDX24	3|2	5	2.5	2	0|0	0.99	1	0.99	1	0.99	4.51	25	0	NP_113673.3|NP_000998.1|NP_001240308.1|NP_057651.1|NP_000993.1|	3|2	5	2.5	859	DDX24_HUMAN
CYP26B1	NP_065203.2	YIF1A	6|7	13	6.5	2	0|0	1	1	1	1	1	11.41	65	0	NP_004729.1|	2|3	5	2.5	293	YIF1A_HUMAN
CYP26B1	NP_065385.2	PBXIP1	9|13	22	11	2	0|0	1	1	1	1	1	16.16	110	0		7|8	15	7.5	731	PBIP1_HUMAN
CYP26B1	NP_065698.1	JPH1	44|38	82	41	2	0|0	1	1	1	1	1	58.88	410	0	NP_001123356.1|	14|14	28	14	661	JPH1_HUMAN
CYP26B1	NP_065767.1	GRAMD1B	9|6	15	7.5	2	0|0	1	1	1	1	1	11.41	75	0		5|4	9	4.5	738	ASTRB_HUMAN
CYP26B1	NP_065779.1	ESYT2	9|8	17	8.5	2	0|0	1	1	1	1	1	14.6	85	0	NP_001171725.1|	4|4	8	4	893	ESYT2_HUMAN
CYP26B1	NP_065789.1	KIDINS220	3|3	6	3	2	0|0	1	1	1	1	1	6.35	30	0	NP_001193765.1|NP_004850.1|	3|3	6	3	1771	KDIS_HUMAN
CYP26B1	NP_065974.1	ZDBF2	39|17	56	28	2	0|0	1	1	1	1	1	28.27	280	0	NP_004729.1|	14|11	25	12.5	2354	ZDBF2_HUMAN
CYP26B1	NP_067026.3	SRPRB	12|23	35	17.5	2	0|0	1	1	1	1	1	20.76	175	0	NP_076424.1|NP_776152.1|NP_788276.1|NP_940953.2|NP_000777.1|NP_001036041.1|NP_001123952.1|NP_001196.2|NP_003130.2|NP_003155.2|NP_005361.2|NP_002861.1|NP_055134.2|NP_057110.3|NP_005013.1|NP_001122103.1|NP_001028675.1|NP_001230045.1|NP_002124.1|	5|7	12	6	271	SRPRB_HUMAN
CYP26B1	NP_068749.3	RINT1	19|15	34	17	2	0|0	1	1	1	1	1	25.28	170	0	NP_001026915.1|NP_001719.2|	8|6	14	7	792	RINT1_HUMAN
CYP26B1	NP_071358.1	CERS2	5|6	11	5.5	2	0|0	1	1	1	1	1	9.77	55	0	NP_612510.1|NP_002256.2|	4|4	8	4	380	CERS2_HUMAN
CYP26B1	NP_071413.1	GOLPH3	4|6	10	5	2	0|0	1	1	1	1	1	8.09	50	0		3|3	6	3	298	GOLP3_HUMAN
CYP26B1	NP_071760.2	DNAJC1	27|30	57	28.5	2	0|0	1	1	1	1	1	42.96	285	0	NP_002108.4|	14|14	28	14	554	DNJC1_HUMAN
CYP26B1	NP_073572.2	ACBD3	3|9	12	6	2	0|0	1	1	1	1	1	6.35	60	0	NP_001034764.1|NP_006247.1|	2|7	9	4.5	528	GCP60_HUMAN
CYP26B1	NP_073591.2	SFXN1	10|9	19	9.5	2	0|0	1	1	1	1	1	16.16	95	0		4|3	7	3.5	322	SFXN1_HUMAN
CYP26B1	NP_073619.2	MPHOSPH9	21|23	44	22	2	0|0	1	1	1	1	1	34.18	220	0	NP_078824.2|NP_060921.3|	9|13	22	11	1031	MPP9_HUMAN
CYP26B1	NP_076424.1	DDRGK1	26|31	57	28.5	2	0|0	1	1	1	1	1	41.5	285	0	NP_788276.1|NP_003130.2|	11|9	20	10	314	DDRGK_HUMAN
CYP26B1	NP_076945.2	CUEDC2	2|4	6	3	2	0|0	0.99	1	0.99	1	0.99	4.51	30	0	NP_001008709.1|	2|3	5	2.5	287	CUED2_HUMAN
CYP26B1	NP_076997.1	TMEM109	19|13	32	16	2	0|0	1	1	1	1	1	22.28	160	0	NP_775741.1|	6|5	11	5.5	243	TM109_HUMAN
CYP26B1	NP_077719.2	NOTCH2	9|12	21	10.5	2	0|0	1	1	1	1	1	16.16	105	0	NP_001672.1|	6|8	14	7	2471	NOTC2_HUMAN
CYP26B1	NP_078824.2	CEP97	5|10	15	7.5	2	0|0	1	1	1	1	1	9.77	75	0	NP_004850.1|NP_005361.2|NP_006695.1|NP_056380.2|NP_005021.2|NP_009123.1|NP_060921.3|	3|7	10	5	865	CEP97_HUMAN
CYP26B1	NP_079010.2	CLMN	63|67	130	65	2	5|0	1	1	1	1	1	12.81	26	0		26|25	51	25.5	1002	CLMN_HUMAN
CYP26B1	NP_079048.3	ZMYM1	4|5	9	4.5	2	0|0	1	1	1	1	1	8.09	45	0	NP_789782.1|	3|3	6	3	1142	ZMYM1_HUMAN
CYP26B1	NP_079106.3	LPCAT1	5|2	7	3.5	2	0|0	0.99	1	0.99	1	0.99	4.51	35	0	NP_853553.1|	2|2	4	2	534	PCAT1_HUMAN
CYP26B1	NP_079265.2	PGAP1	5|4	9	4.5	2	0|0	1	1	1	1	1	8.09	45	0	NP_068839.1|	2|2	4	2	922	PGAP1_HUMAN
CYP26B1	NP_079330.2	VCPIP1	24|28	52	26	2	0|0	1	1	1	1	1	38.58	260	0	NP_001193665.1|NP_003155.2|NP_009057.1|NP_079517.1|NP_056937.2|NP_060921.3|	16|16	32	16	1222	VCIP1_HUMAN
CYP26B1	NP_079402.2	RNF34	3|5	8	4	2	0|0	1	1	1	1	1	6.35	40	0		2|4	6	3	372	RNF34_HUMAN
CYP26B1	NP_079508.2	REEP4	27|25	52	26	2	0|0	1	1	1	1	1	40.04	260	0		9|7	16	8	257	REEP4_HUMAN
CYP26B1	NP_085056.2	CYB5B	3|5	8	4	2	0|0	1	1	1	1	1	6.35	40	0	NP_000692.2|NP_001419.1|NP_001070674.1|NP_038470.1|	2|2	4	2	150	CYB5B_HUMAN
CYP26B1	NP_085153.1	LNPK	56|59	115	57.5	2	0|0	1	1	1	1	1	84.7	575	0		14|13	27	13.5	428	LNP_HUMAN
CYP26B1	NP_110382.3	TMX1	101|122	223	111.5	2	0|0	1	1	1	1	1	148.69	1115	0	NP_002096.1|	15|13	28	14	280	TMX1_HUMAN
CYP26B1	NP_110410.1	PTDSS2	12|14	26	13	2	0|0	1	1	1	1	1	20.76	130	0		6|5	11	5.5	487	PTSS2_HUMAN
CYP26B1	NP_113673.3	GRWD1	7|14	21	10.5	2	0|0	1	1	1	1	1	13.02	105	0	NP_009057.1|NP_057651.1|NP_001248321.1|NP_001073341.1|	5|4	9	4.5	446	GRWD1_HUMAN
CYP26B1	NP_115497.4	MAGT1	12|34	46	23	2	0|0	1	1	1	1	1	20.76	230	0	NP_612510.1|NP_849193.1|NP_005564.1|NP_037468.1|	5|7	12	6	367	MAGT1_HUMAN
CYP26B1	NP_115501.2	TMEM222	7|5	12	6	2	0|0	1	1	1	1	1	9.77	60	0	NP_006487.1|	2|2	4	2	208	TM222_HUMAN
CYP26B1	NP_115518.3	CEP192	31|43	74	37	2	4|2	1	1	1	1	1	28.11	12.33	0	NP_001008709.1|NP_055634.3|NP_001419.1|NP_203753.1|NP_002256.2|NP_073615.2|NP_060921.3|	20|29	49	24.5	2537	CE192_HUMAN
CYP26B1	NP_115740.5	DNAJC14	3|7	10	5	2	0|0	1	1	1	1	1	6.35	50	0		3|4	7	3.5	702	DJC14_HUMAN
CYP26B1	NP_116231.2	TMEM209	19|26	45	22.5	2	0|0	1	1	1	1	1	31.23	225	0	NP_002256.2|	11|12	23	11.5	561	TM209_HUMAN
CYP26B1	NP_116249.2	LTV1	27|29	56	28	2	3|2	1	1	1	1	1	25.16	11.2	0	NP_006073.2|	9|8	17	8.5	475	LTV1_HUMAN
CYP26B1	NP_149351.1	SURF4	12|14	26	13	2	0|0	1	1	1	1	1	20.76	130	0	NP_853553.1|NP_938023.1|	5|4	9	4.5	269	SURF4_HUMAN
CYP26B1	NP_149977.2	LMF2	14|18	32	16	2	0|0	1	1	1	1	1	23.78	160	0	NP_001248319.1|	6|6	12	6	707	LMF2_HUMAN
CYP26B1	NP_219482.1	ZNF622	11|6	17	8.5	2	0|0	1	1	1	1	1	11.41	85	0	NP_006232.1|	7|4	11	5.5	477	ZN622_HUMAN
CYP26B1	NP_444280.2	SNAP47	24|26	50	25	2	0|0	1	1	1	1	1	38.58	250	0		13|15	28	14	464	SNP47_HUMAN
CYP26B1	NP_536724.1	PIGU	8|12	20	10	2	0|0	1	1	1	1	1	14.6	100	0	NP_005473.1|	4|4	8	4	435	PIGU_HUMAN
CYP26B1	NP_542193.3	BRI3BP	10|12	22	11	2	0|0	1	1	1	1	1	17.7	110	0		4|4	8	4	251	BRI3B_HUMAN
CYP26B1	NP_612510.1	TECR	7|9	16	8	2	0|0	1	1	1	1	1	13.02	80	0	NP_000692.2|NP_004631.1|NP_004850.1|NP_004152.1|NP_003892.2|NP_037468.1|	3|3	6	3	308	TECR_HUMAN
CYP26B1	NP_653304.2	LSM14B	2|2	4	2	2	0|0	0.99	0.99	0.99	0.99	0.99	4.51	20	0	NP_006297.2|	2|2	4	2	385	LS14B_HUMAN
CYP26B1	NP_658988.2	SMCR8	11|12	23	11.5	2	0|0	1	1	1	1	1	19.24	115	0		9|6	15	7.5	937	SMCR8_HUMAN
CYP26B1	NP_689485.1	CHMP7	25|19	44	22	2	0|0	1	1	1	1	1	31.23	220	0		9|9	18	9	453	CHMP7_HUMAN
CYP26B1	NP_689493.3	SYT11	7|10	17	8.5	2	0|0	1	1	1	1	1	13.02	85	0		4|7	11	5.5	431	SYT11_HUMAN
CYP26B1	NP_689805.3	SYNE3	3|5	8	4	2	0|0	1	1	1	1	1	6.35	40	0		2|4	6	3	975	SYNE3_HUMAN
CYP26B1	NP_689926.1	STT3A	13|23	36	18	2	3|0	1	1	1	1	1	5.17	12	0	NP_938023.1|NP_112188.1|	8|10	18	9	705	STT3A_HUMAN
CYP26B1	NP_694540.3	NFXL1	5|5	10	5	2	0|0	1	1	1	1	1	9.77	50	0		4|4	8	4	911	NFXL1_HUMAN
CYP26B1	NP_705833.3	CRYBG3	121|118	239	119.5	2	7|5	1	1	1	1	1	128.51	19.92	0		63|65	128	64	2970	CRBG3_HUMAN
CYP26B1	NP_775107.1	TRIM59	9|3	12	6	2	0|0	1	1	1	1	1	6.35	60	0		3|2	5	2.5	403	TRI59_HUMAN
CYP26B1	NP_775741.1	MMGT1	20|29	49	24.5	2	0|0	1	1	1	1	1	32.71	245	0	NP_001072989.1|NP_001744.2|NP_006058.1|NP_038470.1|NP_036364.2|	5|5	10	5	131	MMGT1_HUMAN
CYP26B1	NP_775788.2	VKORC1L1	6|6	12	6	2	0|0	1	1	1	1	1	11.41	60	0		3|3	6	3	176	VKORL_HUMAN
CYP26B1	NP_776152.1	PDZD8	12|14	26	13	2	0|0	1	1	1	1	1	20.76	130	0	NP_001123356.1|	7|8	15	7.5	1154	PDZD8_HUMAN
CYP26B1	NP_776186.2	RABL3	5|6	11	5.5	2	0|0	1	1	1	1	1	9.77	55	0	NP_006247.1|	5|4	9	4.5	236	RABL3_HUMAN
CYP26B1	NP_788276.1	CDK5RAP3	9|7	16	8	2	0|0	1	1	1	1	1	13.02	80	0		6|4	10	5	506	CK5P3_HUMAN
CYP26B1	NP_803237.3	FAM171B	7|4	11	5.5	2	0|0	1	1	1	1	1	8.09	55	0		7|2	9	4.5	826	F171B_HUMAN
CYP26B1	NP_821158.2	GGT7	4|2	6	3	2	0|0	0.99	1	0.99	1	0.99	4.51	30	0		4|2	6	3	662	GGT7_HUMAN
CYP26B1	NP_848612.2	PIGW	6|8	14	7	2	0|0	1	1	1	1	1	11.41	70	0		3|3	6	3	504	PIGW_HUMAN
CYP26B1	NP_848927.2	MTDH	167|149	316	158	2	8|4	1	1	1	1	1	143.79	26.33	0		38|32	70	35	582	LYRIC_HUMAN
CYP26B1	NP_849193.1	STT3B	69|73	142	71	2	0|0	1	1	1	1	1	103.24	710	0	NP_853553.1|NP_938023.1|NP_001009.1|NP_001129243.1|	21|23	44	22	826	STT3B_HUMAN
CYP26B1	NP_853553.1	AUP1	15|22	37	18.5	2	0|0	1	1	1	1	1	25.28	185	0	NP_008835.5|NP_009057.1|NP_001129243.1|	6|7	13	6.5	410	AUP1_HUMAN
CYP26B1	NP_859070.3	TMCO4	3|2	5	2.5	2	0|0	0.99	1	0.99	1	0.99	4.51	25	0		3|2	5	2.5	634	TMCO4_HUMAN
CYP26B1	NP_938014.1	LYSMD3	4|4	8	4	2	0|0	1	1	1	1	1	8.09	40	0		3|3	6	3	306	LYSM3_HUMAN
CYP26B1	NP_938023.1	STING1	3|2	5	2.5	2	0|0	0.99	1	0.99	1	0.99	4.51	25	0	NP_001020413.1|NP_001139528.1|NP_004448.2|NP_060093.3|NP_110416.1|NP_056380.2|NP_003892.2|NP_110409.2|NP_037468.1|	2|2	4	2	379	STING_HUMAN
CYP26B1	NP_938148.1	GANAB	6|8	14	7	2	0|0	1	1	1	1	1	11.41	70	0	NP_002096.1|NP_004530.1|NP_001104490.1|	5|5	10	5	944	GANAB_HUMAN
CYP26B1	NP_940877.2	FAM171A2	8|3	11	5.5	2	0|0	1	1	1	1	1	6.35	55	0		5|2	7	3.5	826	F1712_HUMAN
CYP26B1	NP_940953.2	MIA3	12|18	30	15	2	0|0	1	1	1	1	1	20.76	150	0	NP_004851.2|	7|11	18	9	1907	TGO1_HUMAN
CYP26B1	NP_000215.1	KRT18	7|13	20	10	2	0|0	1	1	1	1	1	13.02	100	0	NP_001243211.1|NP_001243193.1|	3|5	8	4	430	K1C18_HUMAN
CYP26B1	NP_002267.2	KRT19	10|11	21	10.5	2	0|0	1	1	1	1	1	17.7	105	0	NP_005750.4|NP_055555.1|NP_004272.2|	4|4	8	4	400	K1C19_HUMAN
CYP26B1	NP_000336.1	SNCA	2|2	4	2	2	0|0	0.99	0.99	0.99	0.99	0.99	4.51	20	0	NP_001010989.1|NP_001091.1|NP_001172005.1|NP_001744.2|NP_004850.1|NP_004851.2|NP_005078.2|NP_005361.2|NP_006073.2|NP_005336.3|NP_005518.3|NP_057494.3|NP_203753.1|NP_005021.2|NP_002857.1|NP_036526.2|NP_057260.2|	2|2	4	2	140	SYUA_HUMAN
CYP26B1	NP_000692.2	ATP1A1	32|26	58	29	2	0|4	1	1	1	1	1	7.43	14.5	0	NP_001020413.1|NP_001673.2|NP_001001396.1|NP_003286.1|NP_004850.1|NP_004152.1|NP_002262.3|	16|15	31	15.5	1023	AT1A1_HUMAN
CYP26B1	NP_000777.1	CYP51A1	5|6	11	5.5	2	0|0	1	1	1	1	1	9.77	55	0		3|4	7	3.5	509	CP51A_HUMAN
CYP26B1	NP_000976.1	RPL17	4|4	8	4	2	2|0	0.88	0.88	0.88	0.88	0.88	2.03	4	0	NP_000998.1|NP_001240308.1|NP_001009.1|NP_000652.2|NP_000969.1|NP_000970.1|NP_000975.2|NP_000993.1|NP_055555.1|NP_037468.1|	3|2	5	2.5	184	RL17_HUMAN
CYP26B1	NP_000998.1	RPS4X	5|9	14	7	2	0|0	1	1	1	1	1	9.77	70	0	NP_001240308.1|NP_009057.1|NP_001009.1|NP_000652.2|NP_000969.1|NP_000970.1|NP_000975.2|NP_000993.1|NP_001073341.1|NP_036364.2|	3|5	8	4	263	RS4X_HUMAN
CYP26B1	NP_001001485.1	ATP2C1	2|3	5	2.5	2	0|0	0.99	1	0.99	1	0.99	4.51	25	0		2|2	4	2	888	AT2C1_HUMAN
CYP26B1	NP_001002292.3	WLS	7|8	15	7.5	2	0|0	1	1	1	1	1	13.02	75	0		6|6	12	6	543	WLS_HUMAN
CYP26B1	NP_001002762.2	DNAJB12	17|22	39	19.5	2	0|0	1	1	1	1	1	28.27	195	0		10|11	21	10.5	409	DJB12_HUMAN
CYP26B1	NP_001003712.1	OSBPL8	31|31	62	31	2	0|0	1	1	1	1	1	48.77	310	0	NP_001123356.1|NP_005644.2|	14|15	29	14.5	847	OSBL8_HUMAN
CYP26B1	NP_001162577.1	WASHC2C	85|105	190	95	2	0|0	1	1	1	1	1	125.99	950	0	NP_006127.1|	33|45	78	39	1279	WAC2C_HUMAN
CYP26B1	NP_001008528.1	MXRA7	16|12	28	14	2	0|0	1	1	1	1	1	20.76	140	0		7|6	13	6.5	204	MXRA7_HUMAN
CYP26B1	NP_001008660.1	PICALM	26|20	46	23	2	6|4	1	1	1	1	1	9.15	4.6	0	NP_001074324.1|NP_001972.1|NP_004850.1|NP_006127.1|NP_001129625.1|NP_002636.2|NP_003364.1|NP_001128471.1|	13|9	22	11	610	PICAL_HUMAN
CYP26B1	NP_001010989.1	HERPUD1	12|4	16	8	2	0|0	1	1	1	1	1	8.09	80	0	NP_009057.1|NP_079517.1|NP_002799.3|	2|3	5	2.5	390	HERP1_HUMAN
CYP26B1	NP_001020413.1	IRAK1	10|12	22	11	2	5|2	0.92	0.98	0.92	0.98	0.92	1.78	3.14	0	NP_001744.2|NP_002107.3|NP_006810.1|NP_073739.3|NP_001153682.1|NP_008996.1|NP_001530.1|NP_004272.2|	8|6	14	7	682	IRAK1_HUMAN
CYP26B1	NP_001026884.3	INF2	19|10	29	14.5	2	0|0	1	1	1	1	1	17.7	145	0	NP_006127.1|NP_009057.1|	10|6	16	8	1240	INF2_HUMAN
CYP26B1	NP_001027454.1	TMPO	348|336	684	342	2	52|36	1	1	1	1	1	70.45	7.77	0	NP_001036041.1|NP_004090.4|NP_005564.1|NP_001005413.1|NP_056046.1|NP_116126.3|	26|28	54	27	454	LAP2A_HUMAN
CYP26B1	NP_001032409.2	CYFIP2	4|6	10	5	2	0|0	1	1	1	1	1	8.09	50	0	NP_001155.1|NP_001172005.1|NP_004851.2|NP_005078.2|	2|2	4	2	1253	CYFP2_HUMAN
CYP26B1	NP_001032726.1	BTF3	86|60	146	73	2	7|3	1	1	1	1	1	36	14.6	0	NP_002096.1|NP_002568.2|NP_689478.1|NP_006247.1|NP_060921.3|	11|7	18	9	206	BTF3_HUMAN
CYP26B1	NP_001035492.1	DCUN1D4	19|25	44	22	2	0|0	1	1	1	1	1	31.23	220	0	NP_001073341.1|	9|5	14	7	292	DCNL4_HUMAN
CYP26B1	NP_001035918.1	STK26	6|6	12	6	2	0|0	1	1	1	1	1	11.41	60	0	NP_001077362.1|NP_001171546.1|NP_056937.2|	3|3	6	3	339	STK26_HUMAN
CYP26B1	NP_001036041.1	RRBP1	114|78	192	96	2	0|0	1	1	1	1	1	116.05	960	0	NP_005361.2|NP_005518.3|NP_009057.1|NP_001005413.1|	44|38	82	41	977	RRBP1_HUMAN
CYP26B1	NP_001041675.1	CLCC1	126|94	220	110	2	12|3	1	1	1	1	1	13.72	14.67	0		25|24	49	24.5	551	CLCC1_HUMAN
CYP26B1	NP_001071158.1	ALG9	12|14	26	13	2	0|0	1	1	1	1	1	20.76	130	0		5|5	10	5	611	ALG9_HUMAN
CYP26B1	NP_001072989.1	KTN1	58|57	115	57.5	2	0|0	1	1	1	1	1	86.13	575	0	NP_065393.1|NP_006247.1|	31|32	63	31.5	1357	KTN1_HUMAN
CYP26B1	NP_001074324.1	PXN	12|20	32	16	2	0|0	1	1	1	1	1	20.76	160	0	NP_001171546.1|NP_002825.3|NP_057494.3|NP_001014831.1|NP_919047.2|NP_003364.1|	5|8	13	6.5	591	PAXI_HUMAN
CYP26B1	NP_001076437.1	TOM1L2	8|8	16	8	2	0|0	1	1	1	1	1	14.6	80	0	NP_004850.1|NP_004272.2|	4|4	8	4	507	TM1L2_HUMAN
CYP26B1	NP_001077362.1	STRN3	18|23	41	20.5	2	7|5	0.99	1	0.99	1	0.99	3.9	3.42	0	NP_006273.1|NP_002808.3|	10|11	21	10.5	797	STRN3_HUMAN
CYP26B1	NP_001091.1	ACTA1	5|3	8	4	2	0|0	1	1	1	1	1	6.35	40	0	NP_001008709.1|NP_006127.1|NP_000359.1|	4|3	7	3.5	377	ACTS_HUMAN
CYP26B1	NP_001123356.1	TEX264	18|17	35	17.5	2	0|0	1	1	1	1	1	28.27	175	0	NP_001124437.1|NP_002124.1|	6|7	13	6.5	313	TX264_HUMAN
CYP26B1	NP_001123952.1	VRK2	12|23	35	17.5	2	0|0	1	1	1	1	1	20.76	175	0	NP_004636.1|	7|12	19	9.5	508	VRK2_HUMAN
CYP26B1	NP_001124396.2	TMEM201	4|8	12	6	2	0|0	1	1	1	1	1	8.09	60	0		3|5	8	4	666	TM201_HUMAN
CYP26B1	NP_001129134.1	RAB29	5|4	9	4.5	2	0|0	1	1	1	1	1	8.09	45	0		3|3	6	3	203	RAB7L_HUMAN
CYP26B1	NP_001129224.1	ECD	22|25	47	23.5	2	3|0	1	1	1	1	1	8.39	15.67	0	NP_001258803.1|NP_002799.3|	9|13	22	11	677	ECD_HUMAN
CYP26B1	NP_001136086.1	EHBP1	34|33	67	33.5	2	11|10	1	1	1	1	1	8.22	3.19	0		21|18	39	19.5	1196	EHBP1_HUMAN
CYP26B1	NP_001137232.1	EIF5A	14|18	32	16	2	6|0	0.97	0.98	0.97	0.98	0.97	3.18	5.33	0	NP_009057.1|NP_057651.1|NP_036222.3|	7|8	15	7.5	184	IF5A1_HUMAN
CYP26B1	NP_001139528.1	MBOAT7	7|6	13	6.5	2	0|0	1	1	1	1	1	11.41	65	0	NP_006247.1|	3|3	6	3	399	MBOA7_HUMAN
CYP26B1	NP_001164006.1	ATAD3A	3|4	7	3.5	2	0|0	1	1	1	1	1	6.35	35	0	NP_009057.1|	3|3	6	3	586	ATD3A_HUMAN
CYP26B1	NP_001164120.1	LAS1L	5|7	12	6	2	0|0	1	1	1	1	1	9.77	60	0	NP_002262.3|	4|3	7	3.5	717	LAS1L_HUMAN
CYP26B1	NP_001171725.1	ESYT1	156|195	351	175.5	2	25|18	1	1	1	1	1	131.99	8.16	0		45|44	89	44.5	1114	ESYT1_HUMAN
CYP26B1	NP_001172005.1	FMR1	25|18	43	21.5	2	0|0	1	1	1	1	1	29.75	215	0	NP_001248319.1|NP_004851.2|NP_005078.2|NP_055555.1|NP_004272.2|	10|8	18	9	611	FMR1_HUMAN
CYP26B1	NP_001191379.1	CCPG1	12|11	23	11.5	2	0|0	1	1	1	1	1	19.24	115	0		6|8	14	7	807	CCPG1_HUMAN
CYP26B1	NP_001191761.1	ANO10	4|8	12	6	2	0|0	1	1	1	1	1	8.09	60	0		3|7	10	5	594	ANO10_HUMAN
CYP26B1	NP_001193665.1	NSFL1C	76|72	148	74	2	11|11	1	1	1	1	1	49.51	6.73	0	NP_001777.1|NP_003155.2|NP_005336.3|NP_009057.1|NP_079517.1|NP_001060.1|NP_056937.2|NP_000179.2|NP_002799.3|NP_006232.1|	21|17	38	19	372	NSF1C_HUMAN
CYP26B1	NP_001193765.1	RAB11A	3|4	7	3.5	2	0|0	1	1	1	1	1	6.35	35	0	NP_001485.2|NP_003092.4|NP_004850.1|NP_002858.2|NP_004152.1|NP_005518.3|	3|3	6	3	155	RB11A_HUMAN
CYP26B1	NP_001196.2	BNIP1	13|13	26	13	2	0|0	1	1	1	1	1	22.28	130	0		7|8	15	7.5	228	SEC20_HUMAN
CYP26B1	NP_001240308.1	RPL15	10|19	29	14.5	2	7|0	0.83	0.98	0.83	0.98	0.83	0.78	4.14	0	NP_003899.2|NP_001009.1|NP_000652.2|NP_000969.1|NP_000970.1|NP_000975.2|NP_000993.1|NP_055555.1|NP_001073341.1|	6|5	11	5.5	204	RL15_HUMAN
CYP26B1	NP_001245303.1	EPS15L1	28|32	60	30	2	7|7	1	1	1	1	1	12.56	4.29	0	NP_001186307.1|NP_005021.2|	18|21	39	19.5	910	EP15R_HUMAN
CYP26B1	NP_001245379.1	PKMYT1	15|12	27	13.5	2	0|0	1	1	1	1	1	20.76	135	0	NP_001777.1|NP_005021.2|	8|7	15	7.5	430	PMYT1_HUMAN
CYP26B1	NP_001247419.1	LSR	42|35	77	38.5	2	0|0	1	1	1	1	1	54.56	385	0		14|11	25	12.5	541	LSR_HUMAN
CYP26B1	NP_001248319.1	CALCOCO2	5|6	11	5.5	2	0|0	1	1	1	1	1	9.77	55	0	NP_004851.2|NP_001003407.1|NP_000652.2|NP_690000.2|	4|4	8	4	470	CACO2_HUMAN
CYP26B1	NP_001254507.1	TOR1AIP1	33|44	77	38.5	2	0|0	1	1	1	1	1	51.66	385	0	NP_078934.3|	16|16	32	16	584	TOIP1_HUMAN
CYP26B1	NP_001258539.1	STX10	2|3	5	2.5	2	0|0	0.99	1	0.99	1	0.99	4.51	25	0		2|2	4	2	246	STX10_HUMAN
CYP26B1	NP_001258867.1	MEGF8	9|6	15	7.5	2	0|0	1	1	1	1	1	11.41	75	0		8|5	13	6.5	2845	MEGF8_HUMAN
CYP26B1	NP_001295.2	CPD	10|35	45	22.5	2	0|0	1	1	1	1	1	17.7	225	0		8|17	25	12.5	1380	CBPD_HUMAN
CYP26B1	NP_001485.2	GDI2	3|5	8	4	2	0|0	1	1	1	1	1	6.35	40	0	NP_002568.2|NP_005361.2|NP_057215.3|NP_004152.1|NP_006810.1|NP_004272.2|	3|4	7	3.5	445	GDIB_HUMAN
CYP26B1	NP_001646.2	ARCN1	15|13	28	14	2	3|0	1	1	1	1	1	5.17	9.33	0	NP_057212.1|NP_001258664.1|	10|8	18	9	511	COPD_HUMAN
CYP26B1	NP_001672.1	ATP2A2	54|56	110	55	2	4|2	1	1	1	1	1	58.5	18.33	0	NP_001777.1|NP_006247.1|	22|24	46	23	997	AT2A2_HUMAN
CYP26B1	NP_001673.2	ATP2B1	37|29	66	33	2	0|0	1	1	1	1	1	45.87	330	0	NP_003130.2|NP_110416.1|	15|15	30	15	1220	AT2B1_HUMAN
CYP26B1	NP_001777.1	CDK1	6|5	11	5.5	2	0|0	1	1	1	1	1	9.77	55	0	NP_005564.1|NP_009057.1|NP_008996.1|NP_009042.1|NP_004272.2|NP_000359.1|	6|5	11	5.5	297	CDK1_HUMAN
CYP26B1	NP_001972.1	EPS15	59|75	134	67	2	12|6	1	1	1	1	1	20.26	7.44	0	NP_004850.1|NP_006127.1|NP_005518.3|NP_001192183.1|NP_002256.2|NP_004422.2|	30|34	64	32	896	EPS15_HUMAN
CYP26B1	NP_002065.1	GNB1	4|6	10	5	2	0|0	1	1	1	1	1	8.09	50	0	NP_006487.1|NP_000507.1|NP_006810.1|NP_002799.3|	3|2	5	2.5	340	GBB1_HUMAN
CYP26B1	NP_002096.1	H2AX	13|10	23	11.5	2	6|0	0.9	0.95	0.9	0.95	0.9	1.74	3.83	0	NP_003286.1|NP_004484.1|NP_006273.1|NP_005336.3|NP_005518.3|NP_008835.5|NP_057212.1|NP_003899.2|NP_001419.1|NP_000050.2|NP_001129243.1|NP_006397.1|NP_009123.1|NP_004490.2|NP_001104490.1|	6|5	11	5.5	143	H2AX_HUMAN
CYP26B1	NP_002108.4	HLA-C	25|25	50	25	2	0|0	1	1	1	1	1	40.04	250	0	NP_002107.3|NP_002124.1|NP_003745.1|	10|10	20	10	366	HLAC_HUMAN
CYP26B1	NP_002107.3	HLA-A	17|16	33	16.5	2	0|0	1	1	1	1	1	26.78	165	0	NP_000507.1|NP_009057.1|NP_057212.1|NP_068839.1|NP_002799.3|NP_037468.1|	7|8	15	7.5	365	HLAA_HUMAN
CYP26B1	NP_002819.2	PTPN2	42|54	96	48	2	0|0	1	1	1	1	1	64.64	480	0	NP_004272.2|	15|17	32	16	415	PTN2_HUMAN
CYP26B1	NP_002825.3	PTPN11	4|4	8	4	2	2|0	0.88	0.88	0.88	0.88	0.88	2.03	4	0	NP_004422.2|	4|3	7	3.5	593	PTN11_HUMAN
CYP26B1	NP_002884.1	RBBP7	46|50	96	48	2	4|5	1	1	1	1	1	40.87	10.67	0	NP_005601.1|NP_060624.1|NP_001073341.1|	13|11	24	12	425	RBBP7_HUMAN
CYP26B1	NP_005601.1	RBBP4	30|34	64	32	2	0|0	1	1	1	1	1	47.32	320	0	NP_004631.1|NP_009057.1|NP_000993.1|NP_001129243.1|NP_002808.3|NP_060624.1|	10|13	23	11.5	425	RBBP4_HUMAN
CYP26B1	NP_003036.1	SLC7A1	4|2	6	3	2	0|0	0.99	1	0.99	1	0.99	4.51	30	0	NP_004272.2|	2|2	4	2	629	CTR1_HUMAN
CYP26B1	NP_003092.4	SOAT1	5|7	12	6	2	0|0	1	1	1	1	1	9.77	60	0	NP_004850.1|NP_006247.1|	3|5	8	4	550	SOAT1_HUMAN
CYP26B1	NP_003127.1	SRP54	91|88	179	89.5	2	11|8	1	1	1	1	1	73.48	9.42	0	NP_008835.5|NP_055045.2|	30|30	60	30	504	SRP54_HUMAN
CYP26B1	NP_003130.2	SRPRA	104|90	194	97	2	5|3	1	1	1	1	1	101.77	24.25	0	NP_612355.1|	29|29	58	29	638	SRPRA_HUMAN
CYP26B1	NP_003155.2	STX5	61|62	123	61.5	2	0|0	1	1	1	1	1	91.84	615	0	NP_004729.1|NP_006274.2|NP_057190.2|NP_001182068.1|NP_056046.1|NP_060389.2|	16|14	30	15	355	STX5_HUMAN
CYP26B1	NP_003286.1	TPT1	13|26	39	19.5	2	0|0	1	1	1	1	1	22.28	195	0	NP_001060.1|NP_000242.1|NP_004272.2|	4|6	10	5	172	TCTP_HUMAN
CYP26B1	NP_003306.3	DNAJC7	14|17	31	15.5	2	0|0	1	1	1	1	1	23.78	155	0	NP_004850.1|NP_000507.1|NP_005336.3|NP_005518.3|NP_006810.1|NP_008835.5|NP_008996.1|NP_002799.3|	8|8	16	8	494	DNJC7_HUMAN
CYP26B1	NP_003339.1	UBE2N	10|5	15	7.5	2	0|0	1	1	1	1	1	9.77	75	0	NP_055634.3|NP_004272.2|	4|2	6	3	152	UBE2N_HUMAN
CYP26B1	NP_004090.4	STOM	11|23	34	17	2	0|0	1	1	1	1	1	19.24	170	0	NP_004850.1|	7|7	14	7	288	STOM_HUMAN
CYP26B1	NP_004448.2	ACSL3	43|48	91	45.5	2	3|0	1	1	1	1	1	15.27	30.33	0		20|15	35	17.5	720	ACSL3_HUMAN
CYP26B1	NP_004484.1	HSD17B10	3|3	6	3	2	0|0	1	1	1	1	1	6.35	30	0	NP_005361.2|NP_006810.1|NP_065393.1|NP_001419.1|NP_001070674.1|NP_004490.2|NP_001073341.1|	2|3	5	2.5	261	HCD2_HUMAN
CYP26B1	NP_004729.1	VAPB	48|58	106	53	2	0|0	1	1	1	1	1	73.25	530	0	NP_006273.1|NP_006274.2|NP_009057.1|NP_877499.1|NP_055650.1|NP_443091.1|NP_001035088.2|NP_001129243.1|NP_006247.1|NP_003364.1|	13|12	25	12.5	243	VAPB_HUMAN
CYP26B1	NP_004761.2	KCNB2	15|2	17	8.5	2	0|0	0.99	1	0.99	1	0.99	4.51	85	0		9|2	11	5.5	911	KCNB2_HUMAN
CYP26B1	NP_004850.1	CLTC	18|39	57	28.5	2	5|4	1	1	1	1	1	8.29	6.33	0	NP_006127.1|NP_006512.2|NP_005336.3|NP_001036199.1|NP_001129201.1|NP_002262.3|NP_060458.3|NP_001230045.1|NP_002636.2|NP_004422.2|NP_006428.2|NP_003364.1|	11|22	33	16.5	1675	CLH1_HUMAN
CYP26B1	NP_004851.2	FXR2	34|24	58	29	2	6|0	1	1	1	1	1	5.02	9.67	0	NP_005078.2|NP_065393.1|NP_008938.2|NP_004636.1|	13|9	22	11	673	FXR2_HUMAN
CYP26B1	NP_005078.2	FXR1	17|14	31	15.5	2	0|6	0.97	0.98	0.97	0.98	0.97	3.18	5.17	0		8|6	14	7	621	FXR1_HUMAN
CYP26B1	NP_005361.2	RAB8A	10|10	20	10	2	0|0	1	1	1	1	1	17.7	100	0	NP_002858.2|NP_057215.3|NP_006273.1|	6|5	11	5.5	207	RAB8A_HUMAN
CYP26B1	NP_002861.1	RAB13	7|10	17	8.5	2	0|0	1	1	1	1	1	13.02	85	0		4|4	8	4	203	RAB13_HUMAN
CYP26B1	NP_057215.3	RAB10	7|12	19	9.5	2	0|0	1	1	1	1	1	13.02	95	0	NP_009057.1|	4|4	8	4	200	RAB10_HUMAN
CYP26B1	NP_004152.1	RAB1A	5|8	13	6.5	2	0|0	1	1	1	1	1	9.77	65	0	NP_006127.1|NP_003866.1|NP_001129243.1|NP_038470.1|NP_004272.2|	3|4	7	3.5	205	RAB1A_HUMAN
CYP26B1	NP_005564.1	LMNB1	6|7	13	6.5	2	0|0	1	1	1	1	1	11.41	65	0	NP_001005413.1|	4|4	8	4	586	LMNB1_HUMAN
CYP26B1	NP_005619.1	SLC1A5	7|11	18	9	2	0|0	1	1	1	1	1	13.02	90	0		5|5	10	5	541	AAAT_HUMAN
CYP26B1	NP_005644.2	TFCP2	15|15	30	15	2	3|0	1	1	1	1	1	5.91	10	0	NP_004636.1|	7|6	13	6.5	502	TFCP2_HUMAN
CYP26B1	NP_006073.2	TUBA1B	55|54	109	54.5	2	0|0	1	1	1	1	1	81.84	545	0	NP_001060.1|NP_000970.1|NP_008996.1|	17|14	31	15.5	451	TBA1B_HUMAN
CYP26B1	NP_001243211.1	KRT8	18|16	34	17	2	0|0	1	1	1	1	1	26.78	170	0		10|10	20	10	511	Q7L4M3_HUMAN
CYP26B1	NP_006127.1	CAPZA2	7|5	12	6	2	0|0	1	1	1	1	1	9.77	60	0	NP_001003407.1|NP_004770.4|NP_001034764.1|NP_002636.2|NP_006382.1|NP_036222.3|NP_001243193.1|NP_001230574.1|	2|2	4	2	286	CAZA2_HUMAN
CYP26B1	NP_006248.1	PRKCQ	15|11	26	13	2	0|0	1	1	1	1	1	19.24	130	0		8|7	15	7.5	706	KPCT_HUMAN
CYP26B1	NP_006274.2	TACC1	37|31	68	34	2	0|0	1	1	1	1	1	48.77	340	0		18|19	37	18.5	805	TACC1_HUMAN
CYP26B1	NP_000507.1	GNAS	3|2	5	2.5	2	0|0	0.99	1	0.99	1	0.99	4.51	25	0	NP_001121698.1|	2|2	4	2	394	GNAS3_HUMAN
CYP26B1	NP_006512.2	TFE3	3|8	11	5.5	2	0|0	1	1	1	1	1	6.35	55	0	NP_009057.1|NP_705618.1|	3|5	8	4	575	TFE3_HUMAN
CYP26B1	NP_006538.2	IGF2BP3	11|7	18	9	2	0|0	1	1	1	1	1	13.02	90	0	NP_066565.1|NP_000975.2|NP_001243193.1|	5|2	7	3.5	579	IF2B3_HUMAN
CYP26B1	NP_006810.1	STIP1	27|28	55	27.5	2	10|6	1	1	1	1	1	8.58	3.44	0	NP_009057.1|NP_000041.2|NP_002799.3|	15|13	28	14	543	STIP1_HUMAN
CYP26B1	NP_008835.5	PRKDC	32|23	55	27.5	2	11|5	0.83	1	0.83	1	0.83	0.71	3.44	0	NP_079517.1|NP_003899.2|NP_001001484.1|NP_057195.2|NP_063937.2|NP_001243193.1|NP_004272.2|	21|13	34	17	4128	PRKDC_HUMAN
CYP26B1	NP_008878.3	SRP72	5|9	14	7	2	0|0	1	1	1	1	1	9.77	70	0	NP_055045.2|	5|8	13	6.5	671	SRP72_HUMAN
CYP26B1	NP_009057.1	VCP	183|210	393	196.5	2	18|2	1	1	1	1	1	12.54	19.65	0	NP_057190.2|NP_057651.1|NP_079517.1|NP_001182068.1|NP_001129201.1|NP_004770.4|NP_004636.1|NP_055950.1|NP_000652.2|NP_000969.1|NP_001116295.1|NP_001129243.1|NP_001186307.1|NP_001230045.1|NP_001719.2|NP_002824.1|NP_005021.2|NP_006247.1|NP_008996.1|NP_009123.1|NP_056937.2|NP_057195.2|NP_078934.3|NP_116126.3|NP_689449.1|NP_001158884.1|NP_003364.1|NP_001128471.1|	49|53	102	51	806	TERA_HUMAN
CYP26B1	NP_055045.2	SRP68	45|63	108	54	2	14|16	1	1	1	1	1	8.93	3.6	0		24|26	50	25	627	SRP68_HUMAN
CYP26B1	NP_055134.2	LEMD3	78|94	172	86	2	0|0	1	1	1	1	1	116.05	860	0	NP_056046.1|	28|29	57	28.5	911	MAN1_HUMAN
CYP26B1	NP_055634.3	PJA2	16|24	40	20	2	0|0	1	1	1	1	1	26.78	200	0	NP_056937.2|	8|9	17	8.5	708	PJA2_HUMAN
CYP26B1	NP_055869.1	UHRF1BP1L	3|4	7	3.5	2	0|0	1	1	1	1	1	6.35	35	0		3|3	6	3	1464	UH1BL_HUMAN
CYP26B1	NP_056098.1	DPY19L1	11|17	28	14	2	0|0	1	1	1	1	1	19.24	140	0		6|9	15	7.5	675	D19L1_HUMAN
CYP26B1	NP_057110.3	RDH11	5|5	10	5	2	0|0	1	1	1	1	1	9.77	50	0		3|3	6	3	318	RDH11_HUMAN
CYP26B1	NP_057124.3	TMED5	5|7	12	6	2	0|0	1	1	1	1	1	9.77	60	0		3|4	7	3.5	229	TMED5_HUMAN
CYP26B1	NP_057190.2	SCFD1	32|39	71	35.5	2	0|0	1	1	1	1	1	50.22	355	0	NP_001182068.1|	16|17	33	16.5	642	SCFD1_HUMAN
CYP26B1	NP_057212.1	COPG1	8|7	15	7.5	2	0|0	1	1	1	1	1	13.02	75	0	NP_005436.1|NP_001186307.1|NP_057195.2|NP_001258664.1|NP_054735.3|	5|5	10	5	874	COPG1_HUMAN
CYP26B1	NP_057399.1	GULP1	7|8	15	7.5	2	0|0	1	1	1	1	1	13.02	75	0	NP_919047.2|	5|4	9	4.5	304	GULP1_HUMAN
CYP26B1	NP_057494.3	CHMP5	4|3	7	3.5	2	0|0	1	1	1	1	1	6.35	35	0		2|3	5	2.5	219	CHMP5_HUMAN
CYP26B1	NP_057651.1	BCCIP	25|30	55	27.5	2	7|5	1	1	1	1	1	11.96	4.58	0	NP_000050.2|NP_000969.1|	8|10	18	9	322	BCCIP_HUMAN
CYP26B1	NP_060093.3	CNNM3	27|29	56	28	2	0|0	1	1	1	1	1	42.96	280	0	NP_115805.1|	12|15	27	13.5	707	CNNM3_HUMAN
CYP26B1	NP_060197.4	TMEM214	65|74	139	69.5	2	0|0	1	1	1	1	1	97.54	695	0	NP_002256.2|	19|19	38	19	689	TM214_HUMAN
CYP26B1	NP_060672.2	MACO1	71|51	122	61	2	0|0	1	1	1	1	1	77.55	610	0		26|18	44	22	664	MACOI_HUMAN
CYP26B1	NP_060679.1	ARFGAP1	20|13	33	16.5	2	6|0	0.97	0.99	0.97	0.99	0.97	2.93	5.5	0	NP_000179.2|NP_057361.3|	10|8	18	9	406	ARFG1_HUMAN
CYP26B1	NP_060734.2	TYW1	8|6	14	7	2	0|0	1	1	1	1	1	11.41	70	0		3|4	7	3.5	732	TYW1_HUMAN
CYP26B1	NP_064504.2	ZC3HAV1	83|76	159	79.5	2	27|21	1	1	1	1	1	18.74	3.31	0		31|31	62	31	902	ZCCHV_HUMAN
CYP26B1	NP_065393.1	RTN4	18|16	34	17	2	7|0	0.97	0.97	0.97	0.97	0.97	3.2	4.86	0	NP_066959.1|NP_002310.2|	8|8	16	8	1192	RTN4_HUMAN
CYP26B1	NP_065706.2	JPH3	11|3	14	7	2	0|0	1	1	1	1	1	6.35	70	0		7|2	9	4.5	748	JPH3_HUMAN
CYP26B1	NP_065749.2	TMCC3	4|3	7	3.5	2	0|0	1	1	1	1	1	6.35	35	0		4|3	7	3.5	477	TMCC3_HUMAN
CYP26B1	NP_065911.3	STIM2	20|16	36	18	2	0|0	1	1	1	1	1	26.78	180	0		11|9	20	10	746	STIM2_HUMAN
CYP26B1	NP_065946.2	GRAMD1A	28|29	57	28.5	2	0|0	1	1	1	1	1	44.41	285	0		13|13	26	13	724	ASTRA_HUMAN
CYP26B1	NP_066565.1	NMT1	13|18	31	15.5	2	2|0	1	1	1	1	1	7.81	15.5	0	NP_001003407.1|NP_000975.2|NP_001243193.1|	7|5	12	6	496	NMT1_HUMAN
CYP26B1	NP_068817.1	SEC24A	21|25	46	23	2	0|0	1	1	1	1	1	34.18	230	0	NP_001036199.1|NP_002799.3|	10|11	21	10.5	1093	SC24A_HUMAN
CYP26B1	NP_001036199.1	SEC24B	8|13	21	10.5	2	0|0	1	1	1	1	1	14.6	105	0	NP_001070674.1|NP_060921.3|	4|3	7	3.5	1233	SC24B_HUMAN
CYP26B1	NP_071903.2	LMBR1	11|19	30	15	2	0|0	1	1	1	1	1	19.24	150	0		5|6	11	5.5	490	LMBR1_HUMAN
CYP26B1	NP_079517.1	UBXN6	26|31	57	28.5	2	2|2	1	1	1	1	1	26.18	14.25	0	NP_002799.3|NP_004272.2|	13|15	28	14	441	UBXN6_HUMAN
CYP26B1	NP_110416.1	HM13	33|22	55	27.5	2	3|0	1	1	1	1	1	8.39	18.33	0	NP_115805.1|	5|5	10	5	377	HM13_HUMAN
CYP26B1	NP_112188.1	ITM2C	11|12	23	11.5	2	0|0	1	1	1	1	1	19.24	115	0		6|6	12	6	267	ITM2C_HUMAN
CYP26B1	NP_689478.1	BTF3L4	12|10	22	11	2	0|0	1	1	1	1	1	17.7	110	0		5|4	9	4.5	158	BT3L4_HUMAN
CYP26B1	NP_689794.1	MOSPD2	33|23	56	28	2	0|0	1	1	1	1	1	37.11	280	0		14|10	24	12	518	MSPD2_HUMAN
CYP26B1	NP_689822.2	CNST	12|8	20	10	2	0|0	1	1	1	1	1	14.6	100	0	NP_004272.2|	6|4	10	5	725	CNST_HUMAN
CYP26B1	NP_705618.1	NUP155	33|39	72	36	2	5|5	1	1	1	1	1	23.31	7.2	0	NP_002256.2|	18|16	34	17	1391	NU155_HUMAN
CYP26B1	NP_710154.1	IKBIP	11|9	20	10	2	0|0	1	1	1	1	1	16.16	100	0		7|6	13	6.5	377	IKIP_HUMAN
CYP26B1	NP_001060.1	TUBB2A	55|49	104	52	2	0|0	1	1	1	1	1	74.68	520	0	NP_056937.2|NP_000179.2|	16|14	30	15	445	TBB2A_HUMAN
CYP26B1	NP_006078.2	TUBB4A	54|54	108	54	2	0|0	1	1	1	1	1	81.84	540	0	NP_002799.3|	15|14	29	14.5	444	TBB4A_HUMAN
CYP26B1	NP_068839.1	ITM2B	5|6	11	5.5	2	0|0	1	1	1	1	1	9.77	55	0	NP_001129625.1|	2|2	4	2	266	ITM2B_HUMAN
CYP26B1	NP_001001484.1	PTER	3|5	8	4	2	0|2	0.85	0.94	0.85	0.94	0.85	1.18	4	0		2|2	4	2	349	PTER_HUMAN
CYP26B1	NP_001419.1	ENO1	3|6	9	4.5	2	0|0	1	1	1	1	1	6.35	45	0	NP_060830.2|NP_055950.1|NP_002824.1|NP_006397.1|NP_078934.3|NP_775188.1|NP_001073341.1|NP_001104490.1|	2|3	5	2.5	434	ENOA_HUMAN
CYP26B1	NP_005013.1	PFN1	2|3	5	2.5	2	0|0	0.99	1	0.99	1	0.99	4.51	25	0		2|3	5	2.5	140	PROF1_HUMAN
CYP26B1	NP_006759.3	BRAP	3|4	7	3.5	2	0|0	1	1	1	1	1	6.35	35	0	NP_001230045.1|	2|2	4	2	592	BRAP_HUMAN
CYP26B1	NP_848934.1	GPAT4	3|6	9	4.5	2	0|0	1	1	1	1	1	6.35	45	0		2|4	6	3	456	GPAT4_HUMAN
CYP26B1	NP_115811.2	MAP3K21	2|3	5	2.5	2	0|0	0.99	1	0.99	1	0.99	4.51	25	0		2|3	5	2.5	1036	M3K21_HUMAN
CYP26B1	NP_113619.2	COG3	2|3	5	2.5	2	0|0	0.99	1	0.99	1	0.99	4.51	25	0	NP_001719.2|	2|3	5	2.5	828	COG3_HUMAN
CYP26B1	NP_001129201.1	TOM1	4|7	11	5.5	2	0|0	1	1	1	1	1	8.09	55	0		2|3	5	2.5	460	TOM1_HUMAN
CYP26B1	NP_001026893.1	DNAJB14	3|2	5	2.5	2	0|0	0.99	1	0.99	1	0.99	4.51	25	0		2|2	4	2	379	DJB14_HUMAN
CYP26B1	NP_001137360.1	BSDC1	2|4	6	3	2	0|0	0.99	1	0.99	1	0.99	4.51	30	0		2|4	6	3	447	BSDC1_HUMAN
CYP26B1	NP_001003407.1	ABLIM1	3|4	7	3.5	2	0|0	1	1	1	1	1	6.35	35	0	NP_060921.3|	2|3	5	2.5	718	ABLM1_HUMAN
CYP26B1	NP_055098.1	SUCO	2|2	4	2	2	0|0	0.99	0.99	0.99	0.99	0.99	4.51	20	0		2|2	4	2	1254	SUCO_HUMAN
CYP26B1	NP_055569.1	PTDSS1	4|5	9	4.5	2	0|0	1	1	1	1	1	8.09	45	0		2|3	5	2.5	473	PTSS1_HUMAN
CYP26B1	NP_004770.4	CNOT8	4|8	12	6	2	0|0	1	1	1	1	1	8.09	60	0		2|5	7	3.5	292	CNOT8_HUMAN
CYP26B1	NP_079084.2	BORA	6|5	11	5.5	2	0|0	1	1	1	1	1	9.77	55	0	NP_005021.2|	2|4	6	3	559	BORA_HUMAN
CYP26B1	NP_001245308.1	SLC4A7	2|2	4	2	2	0|0	0.99	0.99	0.99	0.99	0.99	4.51	20	0		2|2	4	2	1131	S4A7_HUMAN
CYP26B1	NP_001009.1	RPS15	2|4	6	3	2	0|0	0.99	1	0.99	1	0.99	4.51	30	0	NP_000652.2|NP_000969.1|NP_000970.1|NP_000975.2|NP_000993.1|NP_037468.1|	2|2	4	2	145	RS15_HUMAN
CYP26B1	NP_001106818.1	ECE1	2|4	6	3	2	0|0	0.99	1	0.99	1	0.99	4.51	30	0		2|3	5	2.5	758	ECE1_HUMAN
CYP26B1	NP_001129625.1	ATF6B	2|4	6	3	2	0|0	0.99	1	0.99	1	0.99	4.51	30	0		2|2	4	2	700	ATF6B_HUMAN
CYP26B1	NP_001124437.1	SUN1	2|4	6	3	2	0|0	0.99	1	0.99	1	0.99	4.51	30	0		2|4	6	3	785	SUN1_HUMAN
CYP26B1	NP_000099.2	DLD	2|3	5	2.5	2	0|2	0.64	0.76	0.64	0.76	0.64	0.06	2.5	0.01	NP_002801.1|NP_004993.1|NP_004484.1|NP_006810.1|NP_000041.2|NP_000969.1|NP_001814.2|	2|2	4	2	509	DLDH_HUMAN
CYP26B1	NP_000966.2	RPL11	5|5	10	5	2	4|0	0.63	0.63	0.63	0.63	0.63	0.52	2.5	0.01	NP_000971.1|NP_000974.1|NP_001002.1|NP_001004.2|NP_001016.1|NP_001028886.1|NP_001030168.1|NP_001243509.1|NP_003141.2|NP_006764.3|NP_037386.1|NP_057018.1|NP_060918.2|NP_065147.1|NP_000958.1|NP_000976.1|NP_000998.1|NP_001032726.1|NP_001240308.1|NP_060679.1|NP_001009.1|NP_000652.2|NP_000969.1|NP_000970.1|NP_000975.2|NP_000993.1|NP_001230045.1|NP_001073341.1|	2|2	4	2	178	RL11_HUMAN
CYP26B1	NP_001123999.1	SPAG9	4|3	7	3.5	2	3|0	0.58	0.71	0.58	0.71	0.58	-0.14	2.33	0.01	NP_005021.2|NP_001158884.1|	4|2	6	3	1311	JIP4_HUMAN
CYP26B1	NP_001137533.1	COPB1	10|9	19	9.5	2	4|3	0.76	0.87	0.76	0.87	0.76	0.65	2.71	0.01	NP_004757.1|NP_005561.1|NP_057226.1|NP_001164006.1|NP_001646.2|NP_002107.3|NP_057212.1|NP_001419.1|NP_115805.1|NP_001186307.1|NP_001186508.1|NP_001258664.1|NP_002799.3|NP_054735.3|	5|6	11	5.5	953	COPB_HUMAN
CYP26B1	NP_001229761.1	ARFGAP2	7|9	16	8	2	4|2	0.67	0.9	0.67	0.9	0.67	-0.29	2.67	0.01	NP_004484.1|NP_009057.1|NP_060679.1|	3|5	8	4	493	ARFG2_HUMAN
CYP26B1	NP_004773.1	SNAP29	27|11	38	19	2	3|6	0.74	1	0.74	1	0.74	-0.04	4.22	0.01	NP_058626.1|NP_003155.2|NP_001005413.1|NP_001121187.1|NP_036222.3|NP_060389.2|NP_036364.2|	7|5	12	6	258	SNP29_HUMAN
CYP26B1	NP_005304.3	PDIA3	6|6	12	6	2	0|4	0.79	0.79	0.79	0.79	0.79	1.3	3	0.01	NP_005756.2|NP_001744.2|NP_002107.3|NP_002568.2|NP_005601.1|NP_004152.1|NP_057651.1|NP_000969.1|NP_001129243.1|NP_006397.1|NP_037468.1|	4|4	8	4	505	PDIA3_HUMAN
CYP26B1	NP_006089.1	RACK1	3|8	11	5.5	2	0|3	0.71	0.96	0.71	0.96	0.71	-0.14	3.67	0.01	NP_060918.2|NP_001240308.1|NP_002065.1|NP_000993.1|NP_001164274.1|	3|5	8	4	317	RACK1_HUMAN
CYP26B1	NP_006827.1	GCN1	3|7	10	5	2	0|3	0.7	0.94	0.7	0.94	0.7	-0.14	3.33	0.01	NP_055428.1|NP_001026884.3|NP_005336.3|NP_057212.1|NP_003899.2|NP_001719.2|	2|5	7	3.5	2671	GCN1_HUMAN
CYP26B1	NP_077005.2	WDR18	3|5	8	4	2	0|3	0.65	0.84	0.65	0.84	0.65	-0.14	2.67	0.01	NP_001164120.1|NP_055555.1|	3|3	6	3	432	WDR18_HUMAN
CYP26B1	NP_116185.2	SYAP1	42|56	98	49	2	20|6	0.73	0.99	0.73	0.99	0.73	-0.12	3.77	0.01		18|22	40	20	352	SYAP1_HUMAN
CYP26B1	NP_789782.1	CHMP4B	19|6	25	12.5	2	5|0	0.76	0.99	0.76	0.99	0.76	0.14	5	0.01	NP_004850.1|NP_006127.1|NP_009057.1|NP_057494.3|NP_005436.1|NP_057211.4|	3|4	7	3.5	224	CHM4B_HUMAN
CYP26B1	NP_940916.2	NHLRC2	4|7	11	5.5	2	4|0	0.63	0.87	0.63	0.87	0.63	-0.45	2.75	0.01	NP_000041.2|	2|4	6	3	726	NHLC2_HUMAN
CYP26B1	NP_001123478.1	GSPT1	4|3	7	3.5	2	3|0	0.58	0.71	0.58	0.71	0.58	-0.14	2.33	0.01		3|2	5	2.5	636	ERF3A_HUMAN
CYP26B1	NP_001155197.1	PPP2R5C	4|3	7	3.5	2	3|0	0.58	0.71	0.58	0.71	0.58	-0.14	2.33	0.01		3|2	5	2.5	555	2A5G_HUMAN
CYP26B1	NP_001171546.1	ASNS	3|7	10	5	2	0|3	0.7	0.94	0.7	0.94	0.7	-0.14	3.33	0.01	NP_001008709.1|NP_000041.2|NP_037473.3|NP_003364.1|	3|4	7	3.5	540	ASNS_HUMAN
CYP26B1	NP_004631.1	DDX39B	9|9	18	9	2	3|4	0.66	0.66	0.66	0.66	0.66	0.65	2.57	0.01	NP_006078.2|NP_001129243.1|	6|5	11	5.5	428	DX39B_HUMAN
CYP26B1	NP_006695.1	SUGT1	16|13	29	14.5	2	7|4	0.64	0.95	0.64	0.95	0.64	-0.73	2.64	0.01	NP_005021.2|NP_001007794.1|NP_002310.2|NP_004272.2|	9|5	14	7	333	SGT1_HUMAN
CYP26B1	NP_003866.1	GMPS	3|5	8	4	2	3|0	0.65	0.84	0.65	0.84	0.65	-0.14	2.67	0.01		2|3	5	2.5	693	GUAA_HUMAN
CYP26B1	NP_001028886.1	NOP2	3|7	10	5	2	0|4	0.52	0.87	0.52	0.87	0.52	-1.65	2.5	0.02	NP_001030168.1|NP_001243509.1|NP_005773.3|NP_006436.3|NP_006764.3|NP_036473.2|NP_057018.1|NP_060774.2|NP_060918.2|NP_065147.1|NP_000998.1|NP_001240308.1|NP_000969.1|NP_000970.1|NP_000975.2|	2|3	5	2.5	808	NOP2_HUMAN
CYP26B1	NP_001258978.1	TRAP1	15|11	26	13	2	9|0	0.58	0.83	0.58	0.83	0.58	-0.76	2.89	0.02	NP_005498.1|NP_006494.1|NP_001171546.1|NP_002096.1|	8|8	16	8	651	TRAP1_HUMAN
CYP26B1	NP_001596.2	AARS1	6|6	12	6	2	3|2	0.52	0.52	0.52	0.52	0.52	0.06	2.4	0.02	NP_005304.3|NP_064502.9|NP_001171546.1|NP_001419.1|NP_000242.1|NP_004530.1|NP_055555.1|	4|3	7	3.5	968	SYAC_HUMAN
CYP26B1	NP_006459.3	POLR3C	5|4	9	4.5	2	4|0	0.51	0.63	0.51	0.63	0.51	-0.45	2.25	0.02	NP_009057.1|NP_001116295.1|	4|3	7	3.5	534	RPC3_HUMAN
CYP26B1	NP_060495.2	GPATCH1	20|32	52	26	2	10|9	0.5	1	0.5	1	0.5	-4.81	2.74	0.02	NP_060921.3|	11|13	24	12	931	GPTC1_HUMAN
CYP26B1	P19001	Krt19	10|0	10	5	2	0|0	0.5	1	0.5	1	0.5	-0.03	50	0.02		4|0	4	2	403	B1AQ78_MOUSE
CYP26B1	NP_001159933.1	MPP1	7|8	15	7.5	2	4|2	0.58	0.73	0.58	0.73	0.58	-0.29	2.5	0.02		5|4	9	4.5	446	EM55_HUMAN
CYP26B1	NP_001001396.1	ATP2B4	24|0	24	12	2	0|0	0.5	1	0.5	1	0.5	-0.03	120	0.02	NP_110416.1|NP_001719.2|	8|0	8	4	1170	AT2B4_HUMAN
CYP26B1	NP_001028675.1	SAR1B	0|10	10	5	2	0|0	0.5	1	0.5	1	0.5	-0.03	50	0.02		0|4	4	2	198	SAR1B_HUMAN
CYP26B1	NP_001316.1	CSTF2	0|12	12	6	2	0|0	0.5	1	0.5	1	0.5	-0.03	60	0.02		0|5	5	2.5	577	CSTF2_HUMAN
CYP26B1	NP_003500.1	H2AC13	0|13	13	6.5	2	0|0	0.5	1	0.5	1	0.5	-0.03	65	0.02	NP_001073341.1|	0|5	5	2.5	130	H2A1_HUMAN
CYP26B1	NP_001073341.1	CUL4B	0|14	14	7	2	0|0	0.5	1	0.5	1	0.5	-0.03	70	0.02		0|2	2	1	895	CUL4B_HUMAN
CYP26B1	NP_001018125.1	FANCD2	7|0	7	3.5	2	0|0	0.5	1	0.5	1	0.5	-0.03	35	0.03	NP_001243875.1|NP_002583.1|NP_002096.1|NP_000050.2|NP_000242.1|NP_004422.2|NP_078934.3|	6|0	6	3	1451	FACD2_HUMAN
CYP26B1	NP_002625.1	PHB	6|0	6	3	2	0|0	0.5	1	0.5	1	0.5	-0.03	30	0.03	NP_002818.1|NP_003135.2|NP_003565.4|NP_004628.4|NP_005561.1|NP_005688.2|NP_057226.1|NP_057332.1|NP_775741.1|NP_000692.2|NP_000998.1|NP_001027454.1|NP_001193765.1|NP_004484.1|NP_004850.1|NP_004152.1|NP_009057.1|NP_038470.1|NP_037473.3|	3|0	3	1.5	272	PHB_HUMAN
CYP26B1	NP_067017.2	SLC30A1	6|0	6	3	2	0|0	0.5	1	0.5	1	0.5	-0.03	30	0.03		2|0	2	1	507	ZNT1_HUMAN
CYP26B1	NP_001008709.1	PPP1CA	8|0	8	4	2	0|0	0.5	1	0.5	1	0.5	-0.03	40	0.03	NP_001245379.1|NP_001254507.1|NP_001744.2|NP_001777.1|NP_004850.1|NP_006127.1|NP_065706.2|NP_689822.2|NP_116222.3|NP_001814.2|NP_006232.1|NP_001034229.1|	3|0	3	1.5	341	PP1A_HUMAN
CYP26B1	NP_001744.2	CAV1	6|0	6	3	2	0|0	0.5	1	0.5	1	0.5	-0.03	30	0.03	NP_002825.3|NP_004850.1|NP_001243211.1|NP_009057.1|NP_079517.1|NP_036364.2|	3|0	3	1.5	178	CAV1_HUMAN
CYP26B1	NP_004359.1	CNN2	7|0	7	3.5	2	0|0	0.5	1	0.5	1	0.5	-0.03	35	0.03		3|0	3	1.5	309	CNN2_HUMAN
CYP26B1	NP_002858.2	RAB3B	8|0	8	4	2	0|0	0.5	1	0.5	1	0.5	-0.03	40	0.03	NP_002857.1|	4|0	4	2	219	RAB3B_HUMAN
CYP26B1	NP_777568.1	CCDC50	9|0	9	4.5	2	0|0	0.5	1	0.5	1	0.5	-0.03	45	0.03		5|0	5	2.5	306	CCD50_HUMAN
CYP26B1	NP_001129243.1	RPN2	0|6	6	3	2	0|0	0.5	1	0.5	1	0.5	-0.03	30	0.03		0|4	4	2	615	RPN2_HUMAN
CYP26B1	NP_001186307.1	GBF1	0|6	6	3	2	0|0	0.5	1	0.5	1	0.5	-0.03	30	0.03		0|3	3	1.5	1856	GBF1_HUMAN
CYP26B1	NP_001192183.1	OCLN	0|6	6	3	2	0|0	0.5	1	0.5	1	0.5	-0.03	30	0.03		0|3	3	1.5	522	OCLN_HUMAN
CYP26B1	NP_002808.3	PSMD13	0|6	6	3	2	0|0	0.5	1	0.5	1	0.5	-0.03	30	0.03	NP_002799.3|	0|3	3	1.5	376	PSD13_HUMAN
CYP26B1	NP_060395.5	DENND4C	0|8	8	4	2	0|0	0.5	1	0.5	1	0.5	-0.03	40	0.03		0|6	6	3	1909	DEN4C_HUMAN
CYP26B1	Q6IFX2	Krt42	0|7	7	3.5	2	0|0	0.5	1	0.5	1	0.5	-0.03	35	0.03		0|4	4	2	452	K1C42_MOUSE
CYP26B1	NP_002857.1	RAB3A	0|6	6	3	2	0|0	0.5	1	0.5	1	0.5	-0.03	30	0.03		0|3	3	1.5	220	RAB3A_HUMAN
CYP26B1	NP_001230574.1	CFL2	0|7	7	3.5	2	0|0	0.5	1	0.5	1	0.5	-0.03	35	0.03		0|4	4	2	149	COF2_HUMAN
CYP26B1	NP_001009923.1	TMEM230	5|0	5	2.5	2	0|0	0.5	1	0.5	1	0.5	-0.03	25	0.04		3|0	3	1.5	183	TM230_HUMAN
CYP26B1	NP_001139325.1	WFS1	5|0	5	2.5	2	0|0	0.5	1	0.5	1	0.5	-0.03	25	0.04	NP_031374.2|	4|0	4	2	890	WFS1_HUMAN
CYP26B1	NP_004453.3	FDFT1	5|0	5	2.5	2	0|0	0.5	1	0.5	1	0.5	-0.03	25	0.04	NP_067026.3|	3|0	3	1.5	417	FDFT_HUMAN
CYP26B1	NP_005688.2	SCAMP2	5|0	5	2.5	2	0|0	0.5	1	0.5	1	0.5	-0.03	25	0.04	NP_065393.1|	3|0	3	1.5	329	SCAM2_HUMAN
CYP26B1	NP_036473.2	GTPBP4	5|0	5	2.5	2	0|0	0.5	1	0.5	1	0.5	-0.03	25	0.04	NP_057018.1|NP_060918.2|NP_065147.1|NP_113673.3|	2|0	2	1	634	NOG1_HUMAN
CYP26B1	NP_001244222.1	HNRNPH1	5|0	5	2.5	2	0|0	0.5	1	0.5	1	0.5	-0.03	25	0.04	NP_001155.1|NP_009057.1|NP_710154.1|NP_001005413.1|NP_001028675.1|NP_001138519.1|NP_055555.1|NP_004490.2|NP_001073341.1|NP_036364.2|	2|0	2	1	449	HNRH1_HUMAN
CYP26B1	NP_001155.1	APBB1	42|59	101	50.5	2	24|17	0.5	1	0.5	1	0.5	-12.21	2.46	0.04	NP_002096.1|NP_005644.2|NP_008938.2|NP_001073341.1|	15|15	30	15	710	APBB1_HUMAN
CYP26B1	NP_115805.1	LZTS2	5|0	5	2.5	2	0|0	0.5	1	0.5	1	0.5	-0.03	25	0.04	NP_065859.3|NP_060921.3|	2|0	2	1	669	LZTS2_HUMAN
CYP26B1	NP_002262.3	IPO5	5|0	5	2.5	2	0|0	0.5	1	0.5	1	0.5	-0.03	25	0.04	NP_000975.2|NP_001129243.1|NP_002256.2|NP_006382.1|NP_078934.3|NP_037468.1|	3|0	3	1.5	1115	IPO5_HUMAN
CYP26B1	NP_001129610.1	RPS6KC1	0|5	5	2.5	2	0|0	0.5	1	0.5	1	0.5	-0.03	25	0.04		0|5	5	2.5	1054	KS6C1_HUMAN
CYP26B1	NP_001932.2	DSC3	0|5	5	2.5	2	0|0	0.5	1	0.5	1	0.5	-0.03	25	0.04		0|4	4	2	896	DSC3_HUMAN
CYP26B1	NP_002124.1	HMOX1	0|5	5	2.5	2	0|0	0.5	1	0.5	1	0.5	-0.03	25	0.04	NP_002799.3|	0|3	3	1.5	288	HMOX1_HUMAN
CYP26B1	NP_002878.2	RARS1	0|5	5	2.5	2	0|0	0.5	1	0.5	1	0.5	-0.03	25	0.04	NP_004530.1|NP_006247.1|NP_000179.2|NP_001530.1|	0|3	3	1.5	660	SYRC_HUMAN
CYP26B1	NP_005021.2	PLK1	0|5	5	2.5	2	0|0	0.5	1	0.5	1	0.5	-0.03	25	0.04	NP_006297.2|NP_060921.3|NP_000359.1|	0|3	3	1.5	603	PLK1_HUMAN
CYP26B1	NP_006382.1	IPO7	0|5	5	2.5	2	0|0	0.5	1	0.5	1	0.5	-0.03	25	0.04		0|4	4	2	1038	IPO7_HUMAN
CYP26B1	NP_006428.2	PARP4	0|5	5	2.5	2	0|0	0.5	1	0.5	1	0.5	-0.03	25	0.04		0|4	4	2	1724	PARP4_HUMAN
CYP26B1	NP_055555.1	EIF4A3	0|5	5	2.5	2	0|0	0.5	1	0.5	1	0.5	-0.03	25	0.04		0|2	2	1	411	IF4A3_HUMAN
CYP26B1	NP_060582.1	TMEM38B	0|5	5	2.5	2	0|0	0.5	1	0.5	1	0.5	-0.03	25	0.04		0|4	4	2	291	TM38B_HUMAN
CYP26B1	NP_689744.3	XXYLT1	0|5	5	2.5	2	0|0	0.5	1	0.5	1	0.5	-0.03	25	0.04		0|4	4	2	393	XXLT1_HUMAN
CYP26B1	NP_001258664.1	COPZ1	0|5	5	2.5	2	0|0	0.5	1	0.5	1	0.5	-0.03	25	0.04	NP_004272.2|	0|3	3	1.5	160	COPZ1_HUMAN
CYP26B1	NP_061748.1	PCDHGB5	0|5	5	2.5	2	0|0	0.5	1	0.5	1	0.5	-0.03	25	0.04		0|2	2	1	923	PCDGH_HUMAN
CYP26B1	NP_000446.1	STK11	4|0	4	2	2	0|0	0.5	1	0.5	1	0.5	-0.03	20	0.05	NP_000475.1|NP_001026866.1|NP_005852.2|NP_002096.1|NP_005336.3|NP_006810.1|NP_006078.2|NP_008996.1|NP_060389.2|NP_001230574.1|	3|0	3	1.5	433	STK11_HUMAN
CYP26B1	NP_001071087.1	UBXN2B	4|0	4	2	2	0|0	0.5	1	0.5	1	0.5	-0.03	20	0.05	NP_001238817.1|NP_079330.2|NP_001008709.1|NP_009057.1|NP_068817.1|	2|0	2	1	331	UBX2B_HUMAN
CYP26B1	NP_001159968.1	SLC16A1	4|0	4	2	2	0|0	0.5	1	0.5	1	0.5	-0.03	20	0.05	NP_001719.2|	3|0	3	1.5	500	MOT1_HUMAN
CYP26B1	NP_004571.2	RAB27A	4|0	4	2	2	0|0	0.5	1	0.5	1	0.5	-0.03	20	0.05		3|0	3	1.5	221	RB27A_HUMAN
CYP26B1	NP_005773.3	ALYREF	4|0	4	2	2	0|0	0.5	1	0.5	1	0.5	-0.03	20	0.05	NP_060918.2|NP_002096.1|NP_004631.1|NP_060458.3|NP_055555.1|	2|0	2	1	264	THOC4_HUMAN
CYP26B1	NP_006835.2	ILVBL	4|0	4	2	2	0|0	0.5	1	0.5	1	0.5	-0.03	20	0.05	NP_055428.1|NP_055746.3|NP_001008660.1|NP_004152.1|NP_001129201.1|	2|0	2	1	632	ILVBL_HUMAN
CYP26B1	NP_071496.1	EIF4H	4|0	4	2	2	0|0	0.5	1	0.5	1	0.5	-0.03	20	0.05	NP_000507.1|NP_001960.2|	2|0	2	1	248	IF4H_HUMAN
CYP26B1	NP_116199.2	ATAD1	4|0	4	2	2	0|0	0.5	1	0.5	1	0.5	-0.03	20	0.05		2|0	2	1	361	ATAD1_HUMAN
CYP26B1	NP_001164608.1	STRBP	4|0	4	2	2	0|0	0.5	1	0.5	1	0.5	-0.03	20	0.05		3|0	3	1.5	658	STRBP_HUMAN
CYP26B1	NP_065156.5	SCYL3	4|0	4	2	2	0|0	0.5	1	0.5	1	0.5	-0.03	20	0.05		3|0	3	1.5	688	PACE1_HUMAN
CYP26B1	NP_056380.2	LTN1	4|0	4	2	2	0|0	0.5	1	0.5	1	0.5	-0.03	20	0.05		2|0	2	1	1812	LTN1_HUMAN
CYP26B1	NP_000050.2	BRCA2	4|0	4	2	2	0|0	0.5	1	0.5	1	0.5	-0.03	20	0.05	NP_005436.1|NP_005021.2|NP_057260.2|	3|0	3	1.5	3418	BRCA2_HUMAN
CYP26B1	NP_073739.3	YTHDC2	4|0	4	2	2	0|0	0.5	1	0.5	1	0.5	-0.03	20	0.05		3|0	3	1.5	1430	YTDC2_HUMAN
CYP26B1	NP_001432.2	FAAH	4|0	4	2	2	0|0	0.5	1	0.5	1	0.5	-0.03	20	0.05		2|0	2	1	579	FAAH1_HUMAN
CYP26B1	NP_000703.2	BLVRA	0|4	4	2	2	0|0	0.5	1	0.5	1	0.5	-0.03	20	0.05		0|3	3	1.5	296	BIEA_HUMAN
CYP26B1	NP_000970.1	RPL18	0|4	4	2	2	0|0	0.5	1	0.5	1	0.5	-0.03	20	0.05	NP_000975.2|NP_000993.1|NP_055555.1|NP_001073341.1|	0|2	2	1	188	RL18_HUMAN
CYP26B1	NP_001020527.2	ANO6	0|4	4	2	2	0|0	0.5	1	0.5	1	0.5	-0.03	20	0.05		0|3	3	1.5	910	ANO6_HUMAN
CYP26B1	NP_001035088.2	FAM83G	0|4	4	2	2	0|0	0.5	1	0.5	1	0.5	-0.03	20	0.05		0|3	3	1.5	823	FA83G_HUMAN
CYP26B1	NP_001070952.1	SLC38A1	0|4	4	2	2	0|0	0.5	1	0.5	1	0.5	-0.03	20	0.05		0|2	2	1	487	S38A1_HUMAN
CYP26B1	NP_001121187.1	STXBP5	0|4	4	2	2	0|0	0.5	1	0.5	1	0.5	-0.03	20	0.05		0|3	3	1.5	1151	STXB5_HUMAN
CYP26B1	NP_001243548.1	R3HCC1L	0|4	4	2	2	0|0	0.5	1	0.5	1	0.5	-0.03	20	0.05		0|4	4	2	792	R3HCL_HUMAN
CYP26B1	NP_001719.2	BSG	0|4	4	2	2	0|0	0.5	1	0.5	1	0.5	-0.03	20	0.05	NP_057195.2|	0|2	2	1	385	BASI_HUMAN
CYP26B1	NP_001814.2	CKB	0|4	4	2	2	0|0	0.5	1	0.5	1	0.5	-0.03	20	0.05	NP_060921.3|	0|2	2	1	381	KCRB_HUMAN
CYP26B1	NP_003892.2	SGPL1	0|4	4	2	2	0|0	0.5	1	0.5	1	0.5	-0.03	20	0.05	NP_006247.1|	0|3	3	1.5	568	SGPL1_HUMAN
CYP26B1	NP_005473.1	PIGK	0|4	4	2	2	0|0	0.5	1	0.5	1	0.5	-0.03	20	0.05		0|3	3	1.5	395	GPI8_HUMAN
CYP26B1	NP_006247.1	PKN2	0|4	4	2	2	0|0	0.5	1	0.5	1	0.5	-0.03	20	0.05	NP_060921.3|	0|4	4	2	984	PKN2_HUMAN
CYP26B1	NP_006397.1	PRDX4	0|4	4	2	2	0|0	0.5	1	0.5	1	0.5	-0.03	20	0.05		0|3	3	1.5	271	PRDX4_HUMAN
CYP26B1	NP_036222.3	MACF1	0|4	4	2	2	0|0	0.5	1	0.5	1	0.5	-0.03	20	0.05		0|3	3	1.5	5430	MACF1_HUMAN
CYP26B1	NP_056046.1	NUP160	0|4	4	2	2	0|0	0.5	1	0.5	1	0.5	-0.03	20	0.05		0|2	2	1	1436	NU160_HUMAN
CYP26B1	NP_056937.2	UBXN1	0|4	4	2	2	0|0	0.5	1	0.5	1	0.5	-0.03	20	0.05	NP_000179.2|NP_060624.1|	0|2	2	1	312	UBXN1_HUMAN
CYP26B1	NP_542398.3	CFAP36	0|4	4	2	2	0|0	0.5	1	0.5	1	0.5	-0.03	20	0.05		0|2	2	1	342	CFA36_HUMAN
CYP26B1	NP_000179.2	HK1	0|4	4	2	2	0|0	0.5	1	0.5	1	0.5	-0.03	20	0.05		0|2	2	1	917	HXK1_HUMAN
CYP26B1	NP_001121622.1	ORMDL1	0|4	4	2	2	0|0	0.5	1	0.5	1	0.5	-0.03	20	0.05		0|3	3	1.5	153	ORML1_HUMAN
CYP26B1	NP_057235.2	TAOK2	0|4	4	2	2	0|0	0.5	1	0.5	1	0.5	-0.03	20	0.05		0|3	3	1.5	1235	TAOK2_HUMAN
CYP26B1	NP_060221.2	SMPD4	0|4	4	2	2	0|0	0.5	1	0.5	1	0.5	-0.03	20	0.05		0|3	3	1.5	837	NSMA3_HUMAN
CYP26B1	NP_065171.2	DOLPP1	0|4	4	2	2	0|0	0.5	1	0.5	1	0.5	-0.03	20	0.05		0|2	2	1	238	DOPP1_HUMAN
CYP26B1	NP_001258803.1	AAR2	0|4	4	2	2	0|0	0.5	1	0.5	1	0.5	-0.03	20	0.05	NP_060921.3|	0|4	4	2	384	AAR2_HUMAN
CYP26B1	NP_065859.3	SIPA1L2	0|4	4	2	2	0|0	0.5	1	0.5	1	0.5	-0.03	20	0.05		0|2	2	1	1722	SI1L2_HUMAN
CYP26B1	NP_006232.1	PPP1R2	0|4	4	2	2	0|0	0.5	1	0.5	1	0.5	-0.03	20	0.05	NP_003364.1|	0|2	2	1	205	IPP2_HUMAN
CYP26B1	NP_001034229.1	C20orf27	0|4	4	2	2	0|0	0.5	1	0.5	1	0.5	-0.03	20	0.05		0|2	2	1	199	CT027_HUMAN
CYP26B1	NP_057361.3	RAB23	0|4	4	2	2	0|0	0.5	1	0.5	1	0.5	-0.03	20	0.05		0|2	2	1	237	RAB23_HUMAN
CYP26B1	NP_037473.3	OLA1	0|4	4	2	2	0|0	0.5	1	0.5	1	0.5	-0.03	20	0.05	NP_004272.2|	0|2	2	1	396	OLA1_HUMAN
CYP26B1	NP_003364.1	VCL	0|4	4	2	2	0|0	0.5	1	0.5	1	0.5	-0.03	20	0.05	NP_001128471.1|	0|2	2	1	1066	VINC_HUMAN
CYP26B1	NP_004272.2	BAG3	0|4	4	2	2	0|0	0.5	1	0.5	1	0.5	-0.03	20	0.05	NP_001073341.1|NP_001136175.1|NP_001129036.1|NP_036364.2|	0|2	2	1	575	BAG3_HUMAN
CYP26B1	NP_001025.1	RRM2	3|0	3	1.5	2	0|0	0.5	1	0.5	1	0.5	-0.03	15	0.08	NP_005681.2|NP_055428.1|NP_060391.2|NP_001171546.1|NP_001777.1|NP_005021.2|	3|0	3	1.5	389	RIR2_HUMAN
CYP26B1	NP_001041683.1	SCYL1	3|0	3	1.5	2	0|0	0.5	1	0.5	1	0.5	-0.03	15	0.08	NP_004636.1|NP_001070674.1|	2|0	2	1	791	SCYL1_HUMAN
CYP26B1	NP_001145.1	ANXA5	3|0	3	1.5	2	0|0	0.5	1	0.5	1	0.5	-0.03	15	0.08	NP_004453.3|NP_005304.3|NP_006827.1|NP_002096.1|NP_009057.1|NP_004272.2|	3|0	3	1.5	320	ANXA5_HUMAN
CYP26B1	NP_001157632.1	PPP6R3	3|0	3	1.5	2	0|0	0.5	1	0.5	1	0.5	-0.03	15	0.08	NP_004547.2|NP_055746.3|NP_008835.5|NP_008996.1|NP_055555.1|	3|0	3	1.5	879	PP6R3_HUMAN
CYP26B1	NP_001243463.1	SLC25A1	3|0	3	1.5	2	0|0	0.5	1	0.5	1	0.5	-0.03	15	0.08	NP_003565.4|NP_000998.1|NP_000652.2|	2|0	2	1	318	TXTP_HUMAN
CYP26B1	NP_001243875.1	FAAP20	3|0	3	1.5	2	0|0	0.5	1	0.5	1	0.5	-0.03	15	0.08		2|0	2	1	195	FAP20_HUMAN
CYP26B1	NP_002892.1	RCN1	3|0	3	1.5	2	0|0	0.5	1	0.5	1	0.5	-0.03	15	0.08	NP_003595.1|NP_116249.2|NP_001020413.1|NP_001076437.1|NP_004484.1|NP_006073.2|NP_009057.1|NP_001005413.1|NP_001419.1|NP_003866.1|NP_001129243.1|	2|0	2	1	331	RCN1_HUMAN
CYP26B1	NP_003038.2	SLC9A1	3|0	3	1.5	2	0|0	0.5	1	0.5	1	0.5	-0.03	15	0.08		2|0	2	1	815	SL9A1_HUMAN
CYP26B1	NP_003595.1	IRS4	58|39	97	48.5	2	21|20	0.5	1	0.5	1	0.5	-16.42	2.37	0.08	NP_006810.1|NP_009057.1|NP_079517.1|NP_006078.2|NP_001186307.1|NP_001073341.1|NP_001129036.1|	23|18	41	20.5	1257	IRS4_HUMAN
CYP26B1	NP_005681.2	DNM1L	3|0	3	1.5	2	0|0	0.5	1	0.5	1	0.5	-0.03	15	0.08	NP_068817.1|NP_631901.2|	3|0	3	1.5	699	DNM1L_HUMAN
CYP26B1	NP_036241.1	TMEM59L	3|0	3	1.5	2	0|0	0.5	1	0.5	1	0.5	-0.03	15	0.08	NP_068839.1|	3|0	3	1.5	342	TM59L_HUMAN
CYP26B1	NP_060309.2	LPCAT2	3|0	3	1.5	2	0|0	0.5	1	0.5	1	0.5	-0.03	15	0.08		2|0	2	1	544	PCAT2_HUMAN
CYP26B1	NP_060918.2	CAND1	3|0	3	1.5	2	0|0	0.5	1	0.5	1	0.5	-0.03	15	0.08	NP_060979.2|NP_065147.1|NP_078824.2|NP_113673.3|NP_612510.1|NP_000958.1|NP_000976.1|NP_000998.1|NP_001035492.1|NP_001244222.1|NP_001164120.1|NP_001164608.1|NP_001240308.1|NP_004484.1|NP_004729.1|NP_004850.1|NP_004851.2|NP_005078.2|NP_005619.1|NP_006538.2|NP_005336.3|NP_005518.3|NP_008878.3|NP_055045.2|NP_064504.2|NP_003899.2|NP_001129523.1|NP_001419.1|NP_005013.1|NP_008938.2|NP_002262.3|NP_073739…	2|0	2	1	1230	CAND1_HUMAN
CYP26B1	NP_061915.2	PUS7	3|0	3	1.5	2	0|0	0.5	1	0.5	1	0.5	-0.03	15	0.08	NP_006635.2|NP_001419.1|NP_001186307.1|	3|0	3	1.5	661	PUS7_HUMAN
CYP26B1	NP_112092.1	APOL2	3|0	3	1.5	2	0|0	0.5	1	0.5	1	0.5	-0.03	15	0.08	NP_055831.1|NP_001719.2|	2|0	2	1	337	APOL2_HUMAN
CYP26B1	NP_689474.1	TMEM263	3|0	3	1.5	2	0|0	0.5	1	0.5	1	0.5	-0.03	15	0.08		2|0	2	1	116	TM263_HUMAN
CYP26B1	NP_689695.2	C19orf25	3|0	3	1.5	2	0|0	0.5	1	0.5	1	0.5	-0.03	15	0.08	NP_001719.2|	3|0	3	1.5	118	CS025_HUMAN
CYP26B1	NP_786924.2	UBR7	3|0	3	1.5	2	0|0	0.5	1	0.5	1	0.5	-0.03	15	0.08		3|0	3	1.5	425	UBR7_HUMAN
CYP26B1	NP_001121168.1	ATXN3	3|0	3	1.5	2	0|0	0.5	1	0.5	1	0.5	-0.03	15	0.08	NP_002107.3|NP_009057.1|NP_004272.2|	2|0	2	1	346	ATX3_HUMAN
CYP26B1	NP_004309.2	ASPH	3|0	3	1.5	2	0|0	0.5	1	0.5	1	0.5	-0.03	15	0.08		3|0	3	1.5	758	ASPH_HUMAN
CYP26B1	NP_005750.4	ABI2	3|0	3	1.5	2	0|0	0.5	1	0.5	1	0.5	-0.03	15	0.08	NP_001419.1|NP_003364.1|	2|0	2	1	475	ABI2_HUMAN
CYP26B1	NP_006273.1	STK4	3|0	3	1.5	2	0|0	0.5	1	0.5	1	0.5	-0.03	15	0.08	NP_008996.1|	3|0	3	1.5	487	STK4_HUMAN
CYP26B1	NP_006487.1	GNAI3	3|0	3	1.5	2	0|0	0.5	1	0.5	1	0.5	-0.03	15	0.08	NP_001960.2|NP_003364.1|NP_004272.2|	3|0	3	1.5	354	GNAI3_HUMAN
CYP26B1	NP_055831.1	MAST3	3|0	3	1.5	2	0|0	0.5	1	0.5	1	0.5	-0.03	15	0.08	NP_064504.2|NP_003899.2|NP_004138.1|	2|0	2	1	1309	MAST3_HUMAN
CYP26B1	NP_001248321.1	NOL10	3|0	3	1.5	2	0|0	0.5	1	0.5	1	0.5	-0.03	15	0.08		2|0	2	1	662	NOL10_HUMAN
CYP26B1	NP_003899.2	EIF2S2	3|0	3	1.5	2	0|0	0.5	1	0.5	1	0.5	-0.03	15	0.08	NP_001960.2|	2|0	2	1	333	IF2B_HUMAN
CYP26B1	NP_055650.1	OSBPL2	3|0	3	1.5	2	0|0	0.5	1	0.5	1	0.5	-0.03	15	0.08		2|0	2	1	468	OSBL2_HUMAN
CYP26B1	NP_001026915.1	RIBC1	3|0	3	1.5	2	0|0	0.5	1	0.5	1	0.5	-0.03	15	0.08		2|0	2	1	379	RIBC1_HUMAN
CYP26B1	NP_001025055.1	PLEKHG1	3|0	3	1.5	2	0|0	0.5	1	0.5	1	0.5	-0.03	15	0.08		2|0	2	1	1385	PKHG1_HUMAN
CYP26B1	NP_203753.1	CEP295	3|0	3	1.5	2	0|0	0.5	1	0.5	1	0.5	-0.03	15	0.08		2|0	2	1	2601	CE295_HUMAN
CYP26B1	NP_001014831.1	PAK4	3|0	3	1.5	2	0|0	0.5	1	0.5	1	0.5	-0.03	15	0.08	NP_003364.1|NP_001104490.1|	2|0	2	1	591	PAK4_HUMAN
CYP26B1	NP_006867.1	B4GAT1	3|0	3	1.5	2	0|0	0.5	1	0.5	1	0.5	-0.03	15	0.08		2|0	2	1	415	B4GA1_HUMAN
CYP26B1	NP_005436.1	SMC3	3|0	3	1.5	2	0|0	0.5	1	0.5	1	0.5	-0.03	15	0.08	NP_002256.2|NP_005021.2|NP_006297.2|NP_057260.2|NP_001104490.1|	2|0	2	1	1217	SMC3_HUMAN
CYP26B1	NP_443091.1	RFT1	3|0	3	1.5	2	0|0	0.5	1	0.5	1	0.5	-0.03	15	0.08		2|0	2	1	541	RFT1_HUMAN
CYP26B1	NP_000242.1	MSH2	0|3	3	1.5	2	0|0	0.5	1	0.5	1	0.5	-0.03	15	0.08	NP_000993.1|NP_009123.1|NP_060389.2|NP_001104490.1|	0|3	3	1.5	934	MSH2_HUMAN
CYP26B1	NP_001002009.1	NT5C3A	0|3	3	1.5	2	0|0	0.5	1	0.5	1	0.5	-0.03	15	0.08	NP_004272.2|	0|2	2	1	297	5NT3A_HUMAN
CYP26B1	NP_001070674.1	SEC31A	0|3	3	1.5	2	0|0	0.5	1	0.5	1	0.5	-0.03	15	0.08		0|2	2	1	1106	SC31A_HUMAN
CYP26B1	NP_001092870.1	SGCE	0|3	3	1.5	2	0|0	0.5	1	0.5	1	0.5	-0.03	15	0.08		0|3	3	1.5	451	SGCE_HUMAN
CYP26B1	NP_001136145.1	ATG13	0|3	3	1.5	2	0|0	0.5	1	0.5	1	0.5	-0.03	15	0.08	NP_690000.2|	0|3	3	1.5	517	ATG13_HUMAN
CYP26B1	NP_001285.1	CLPTM1	0|3	3	1.5	2	0|0	0.5	1	0.5	1	0.5	-0.03	15	0.08		0|3	3	1.5	669	CLPT1_HUMAN
CYP26B1	NP_001960.2	EIF5	0|3	3	1.5	2	0|0	0.5	1	0.5	1	0.5	-0.03	15	0.08	NP_003364.1|NP_001128471.1|	0|2	2	1	431	IF5_HUMAN
CYP26B1	NP_002256.2	KPNB1	0|3	3	1.5	2	0|0	0.5	1	0.5	1	0.5	-0.03	15	0.08	NP_006382.1|NP_056046.1|NP_078934.3|NP_060221.2|NP_001007794.1|NP_001073341.1|	0|2	2	1	876	IMB1_HUMAN
CYP26B1	NP_004310.1	ASTN1	0|3	3	1.5	2	0|0	0.5	1	0.5	1	0.5	-0.03	15	0.08		0|2	2	1	1294	ASTN1_HUMAN
CYP26B1	NP_006297.2	SMC1A	0|3	3	1.5	2	0|0	0.5	1	0.5	1	0.5	-0.03	15	0.08	NP_005906.2|NP_057260.2|	0|2	2	1	1233	SMC1A_HUMAN
CYP26B1	NP_008996.1	CDC37	0|3	3	1.5	2	0|0	0.5	1	0.5	1	0.5	-0.03	15	0.08	NP_001073341.1|	0|3	3	1.5	378	CDC37_HUMAN
CYP26B1	NP_056325.2	DHRS7B	0|3	3	1.5	2	0|0	0.5	1	0.5	1	0.5	-0.03	15	0.08		0|2	2	1	325	DRS7B_HUMAN
CYP26B1	NP_057195.2	TELO2	0|3	3	1.5	2	0|0	0.5	1	0.5	1	0.5	-0.03	15	0.08		0|2	2	1	837	TELO2_HUMAN
CYP26B1	NP_057211.4	SARAF	0|3	3	1.5	2	0|0	0.5	1	0.5	1	0.5	-0.03	15	0.08	NP_001158884.1|	0|3	3	1.5	339	SARAF_HUMAN
CYP26B1	NP_060389.2	STX17	0|3	3	1.5	2	0|0	0.5	1	0.5	1	0.5	-0.03	15	0.08		0|3	3	1.5	302	STX17_HUMAN
CYP26B1	NP_110409.2	CLPTM1L	0|3	3	1.5	2	0|0	0.5	1	0.5	1	0.5	-0.03	15	0.08		0|3	3	1.5	538	CLP1L_HUMAN
CYP26B1	NP_689449.1	CDC42EP1	0|3	3	1.5	2	0|0	0.5	1	0.5	1	0.5	-0.03	15	0.08		0|2	2	1	391	BORG5_HUMAN
CYP26B1	NP_054901.1	ORMDL2	0|3	3	1.5	2	0|0	0.5	1	0.5	1	0.5	-0.03	15	0.08		0|2	2	1	153	ORML2_HUMAN
CYP26B1	NP_001243193.1	FLII	0|3	3	1.5	2	0|0	0.5	1	0.5	1	0.5	-0.03	15	0.08		0|3	3	1.5	1258	FLII_HUMAN
CYP26B1	NP_004490.2	HNRNPAB	0|3	3	1.5	2	0|0	0.5	1	0.5	1	0.5	-0.03	15	0.08	NP_001073341.1|	0|2	2	1	285	ROAA_HUMAN
CYP26B1	NP_078942.3	AAGAB	0|3	3	1.5	2	0|0	0.5	1	0.5	1	0.5	-0.03	15	0.08		0|2	2	1	315	AAGAB_HUMAN
CYP26B1	NP_002799.3	PSMD2	0|3	3	1.5	2	0|0	0.5	1	0.5	1	0.5	-0.03	15	0.08	NP_004272.2|	0|2	2	1	908	PSMD2_HUMAN
CYP26B1	NP_037468.1	SEC61A1	0|3	3	1.5	2	0|0	0.5	1	0.5	1	0.5	-0.03	15	0.08		0|2	2	1	476	S61A1_HUMAN
CYP26B1	NP_001245249.1	TP53I11	0|3	3	1.5	2	0|0	0.5	1	0.5	1	0.5	-0.03	15	0.08		0|2	2	1	189	P5I11_HUMAN
CYP26B1	NP_001077430.1	WDR62	0|3	3	1.5	2	0|0	0.5	1	0.5	1	0.5	-0.03	15	0.08	NP_001073341.1|	0|2	2	1	1523	WDR62_HUMAN
CYP26B1	NP_054735.3	SACM1L	0|3	3	1.5	2	0|0	0.5	1	0.5	1	0.5	-0.03	15	0.08		0|2	2	1	587	SAC1_HUMAN
CYP26B1	NP_001158884.1	NFKB1	0|3	3	1.5	2	0|0	0.5	1	0.5	1	0.5	-0.03	15	0.08	NP_001073341.1|	0|3	3	1.5	968	NFKB1_HUMAN
CYP26B1	NP_056437.4	CCZ1	0|3	3	1.5	2	0|0	0.5	1	0.5	1	0.5	-0.03	15	0.08		0|2	2	1	482	CCZ1B_HUMAN
CYP26B1	NP_036364.2	CAVIN1	0|3	3	1.5	2	0|0	0.5	1	0.5	1	0.5	-0.03	15	0.08		0|2	2	1	390	CAVN1_HUMAN
CYP26B1	NP_001011699.1	HAUS8	2|0	2	1	2	0|0	0.49	0.99	0.49	0.99	0.49	-0.03	10	0.12	NP_078824.2|NP_060921.3|	2|0	2	1	409	HAUS8_HUMAN
CYP26B1	NP_001037850.1	TMEM237	2|0	2	1	2	0|0	0.49	0.99	0.49	0.99	0.49	-0.03	10	0.12	NP_001091868.1|NP_001132913.1|NP_004757.1|NP_006816.2|NP_060244.2|NP_060979.2|NP_064583.2|NP_775741.1|NP_848927.2|NP_001072989.1|NP_001254507.1|NP_003130.2|NP_008878.3|NP_060672.2|NP_006058.1|	2|0	2	1	408	TM237_HUMAN
CYP26B1	NP_001091995.1	CKAP2	2|0	2	1	2	0|0	0.49	0.99	0.49	0.99	0.49	-0.03	10	0.12	NP_001177921.1|NP_060921.3|	2|0	2	1	683	CKAP2_HUMAN
CYP26B1	NP_001165358.1	FGFR1OP2	2|0	2	1	2	0|0	0.49	0.99	0.49	0.99	0.49	-0.03	10	0.12	NP_002625.1|NP_005773.3|NP_009090.2|NP_149351.1|NP_001035918.1|NP_001077362.1|NP_001744.2|NP_004090.4|NP_006273.1|	2|0	2	1	215	FGOP2_HUMAN
CYP26B1	NP_001243595.1	FAM193A	2|0	2	1	2	0|0	0.49	0.99	0.49	0.99	0.49	-0.03	10	0.12		2|0	2	1	1265	F193A_HUMAN
CYP26B1	NP_002583.1	PCNA	2|0	2	1	2	0|0	0.49	0.99	0.49	0.99	0.49	-0.03	10	0.12	NP_001120700.1|NP_008835.5|NP_001419.1|NP_000050.2|NP_000242.1|NP_000179.2|NP_001073341.1|	2|0	2	1	261	PCNA_HUMAN
CYP26B1	NP_006796.1	HNRNPA0	2|0	2	1	2	0|0	0.49	0.99	0.49	0.99	0.49	-0.03	10	0.12	NP_060918.2|NP_071496.1|NP_001244222.1|NP_055831.1|NP_002808.3|NP_055555.1|NP_004490.2|	2|0	2	1	305	ROA0_HUMAN
CYP26B1	NP_009109.3	STRAP	4|15	19	9.5	2	6|0	0.5	0.97	0.5	0.97	0.5	-3.52	3.17	0.12	NP_006127.1|	2|4	6	3	350	STRAP_HUMAN
CYP26B1	NP_056138.1	UFL1	2|0	2	1	2	0|0	0.49	0.99	0.49	0.99	0.49	-0.03	10	0.12	NP_076424.1|NP_219482.1|NP_788276.1|NP_001719.2|	2|0	2	1	794	UFL1_HUMAN
CYP26B1	NP_060191.3	CC2D1A	18|26	44	22	2	9|9	0.5	0.99	0.5	0.99	0.5	-5.77	2.44	0.12	NP_789782.1|NP_008996.1|	9|15	24	12	951	C2D1A_HUMAN
CYP26B1	NP_998766.1	TMED8	2|0	2	1	2	0|0	0.49	0.99	0.49	0.99	0.49	-0.03	10	0.12		2|0	2	1	325	TMED8_HUMAN
CYP26B1	NP_001120700.1	CBX1	2|0	2	1	2	0|0	0.49	0.99	0.49	0.99	0.49	-0.03	10	0.12		2|0	2	1	185	CBX1_HUMAN
CYP26B1	NP_005393.2	RALA	2|0	2	1	2	0|0	0.49	0.99	0.49	0.99	0.49	-0.03	10	0.12	NP_612355.1|	2|0	2	1	206	RALA_HUMAN
CYP26B1	NP_877499.1	SLC6A15	2|0	2	1	2	0|0	0.49	0.99	0.49	0.99	0.49	-0.03	10	0.12		2|0	2	1	730	S6A15_HUMAN
CYP26B1	NP_001005413.1	ZWINT	2|0	2	1	2	0|0	0.49	0.99	0.49	0.99	0.49	-0.03	10	0.12	NP_078934.3|	2|0	2	1	230	ZWINT_HUMAN
CYP26B1	NP_001182068.1	COG4	2|0	2	1	2	0|0	0.49	0.99	0.49	0.99	0.49	-0.03	10	0.12	NP_113619.2|NP_001719.2|NP_001073341.1|	2|0	2	1	768	COG4_HUMAN
CYP26B1	NP_056203.2	YIPF3	2|0	2	1	2	0|0	0.49	0.99	0.49	0.99	0.49	-0.03	10	0.12		2|0	2	1	350	YIPF3_HUMAN
CYP26B1	NP_116222.3	PPP1R15B	2|0	2	1	2	0|0	0.49	0.99	0.49	0.99	0.49	-0.03	10	0.12		2|0	2	1	713	PR15B_HUMAN
CYP26B1	NP_001129523.1	LRIG3	2|0	2	1	2	0|0	0.49	0.99	0.49	0.99	0.49	-0.03	10	0.12		2|0	2	1	1059	LRIG3_HUMAN
CYP26B1	NP_001191433.1	DGKH	2|0	2	1	2	0|0	0.49	0.99	0.49	0.99	0.49	-0.03	10	0.12		2|0	2	1	1164	DGKH_HUMAN
CYP26B1	NP_001103447.1	FAM160A1	2|0	2	1	2	0|0	0.49	0.99	0.49	0.99	0.49	-0.03	10	0.12		2|0	2	1	1040	F16A1_HUMAN
CYP26B1	NP_008938.2	CPSF6	2|0	2	1	2	0|0	0.49	0.99	0.49	0.99	0.49	-0.03	10	0.12	NP_001316.1|	2|0	2	1	551	CPSF6_HUMAN
CYP26B1	NP_001121698.1	DIS3	2|0	2	1	2	0|0	0.49	0.99	0.49	0.99	0.49	-0.03	10	0.12	NP_002256.2|	2|0	2	1	928	RRP44_HUMAN
CYP26B1	NP_065184.2	SELENON	2|0	2	1	2	0|0	0.49	0.99	0.49	0.99	0.49	-0.03	10	0.12		2|0	2	1	590	SELN_HUMAN
CYP26B1	NP_001136146.1	CHID1	2|0	2	1	2	0|0	0.49	0.99	0.49	0.99	0.49	-0.03	10	0.12		2|0	2	1	393	CHID1_HUMAN
CYP26B1	NP_001188413.1	PIGO	2|0	2	1	2	0|0	0.49	0.99	0.49	0.99	0.49	-0.03	10	0.12		2|0	2	1	672	PIGO_HUMAN
CYP26B1	NP_001239264.1	CGNL1	2|0	2	1	2	0|0	0.49	0.99	0.49	0.99	0.49	-0.03	10	0.12		2|0	2	1	1302	CGNL1_HUMAN
CYP26B1	NP_001122103.1	DCAKD	2|0	2	1	2	0|0	0.49	0.99	0.49	0.99	0.49	-0.03	10	0.12		2|0	2	1	231	DCAKD_HUMAN
CYP26B1	NP_004636.1	COIL	2|0	2	1	2	0|0	0.49	0.99	0.49	0.99	0.49	-0.03	10	0.12	NP_004138.1|	2|0	2	1	576	COIL_HUMAN
CYP26B1	NP_006589.2	SLC12A7	2|0	2	1	2	0|0	0.49	0.99	0.49	0.99	0.49	-0.03	10	0.12		2|0	2	1	1083	S12A7_HUMAN
CYP26B1	NP_066959.1	RTN1	2|0	2	1	2	0|0	0.49	0.99	0.49	0.99	0.49	-0.03	10	0.12		2|0	2	1	776	RTN1_HUMAN
CYP26B1	NP_001001330.1	REEP3	2|0	2	1	2	0|0	0.49	0.99	0.49	0.99	0.49	-0.03	10	0.12		2|0	2	1	255	REEP3_HUMAN
CYP26B1	NP_653284.2	DHRS13	2|0	2	1	2	0|0	0.49	0.99	0.49	0.99	0.49	-0.03	10	0.12		2|0	2	1	377	DHR13_HUMAN
CYP26B1	NP_006058.1	EMC8	2|0	2	1	2	0|0	0.49	0.99	0.49	0.99	0.49	-0.03	10	0.12		2|0	2	1	210	EMC8_HUMAN
CYP26B1	NP_055950.1	NUP205	2|0	2	1	2	0|0	0.49	0.99	0.49	0.99	0.49	-0.03	10	0.12	NP_002256.2|	2|0	2	1	2012	NU205_HUMAN
CYP26B1	NP_060458.3	SCYL2	2|0	2	1	2	0|0	0.49	0.99	0.49	0.99	0.49	-0.03	10	0.12	NP_055555.1|	2|0	2	1	929	SCYL2_HUMAN
CYP26B1	NP_689942.2	NT5DC1	2|0	2	1	2	0|0	0.49	0.99	0.49	0.99	0.49	-0.03	10	0.12		2|0	2	1	455	NT5D1_HUMAN
CYP26B1	NP_000041.2	ASS1	0|2	2	1	2	0|0	0.49	0.99	0.49	0.99	0.49	-0.03	10	0.12	NP_000969.1|NP_065171.2|	0|2	2	1	412	ASSY_HUMAN
CYP26B1	NP_000044.2	ATP7B	0|2	2	1	2	0|0	0.49	0.99	0.49	0.99	0.49	-0.03	10	0.12		0|2	2	1	1465	ATP7B_HUMAN
CYP26B1	NP_000993.1	RPLP0	0|2	2	1	2	0|0	0.49	0.99	0.49	0.99	0.49	-0.03	10	0.12	NP_001129243.1|NP_002636.2|NP_002878.2|NP_001530.1|NP_001073341.1|	0|2	2	1	317	RLA0_HUMAN
CYP26B1	NP_001032671.2	SCD5	0|2	2	1	2	0|0	0.49	0.99	0.49	0.99	0.49	-0.03	10	0.12		0|2	2	1	330	SCD5_HUMAN
CYP26B1	NP_001034764.1	UNC45A	0|2	2	1	2	0|0	0.49	0.99	0.49	0.99	0.49	-0.03	10	0.12	NP_002808.3|NP_008996.1|NP_056937.2|NP_060921.3|	0|2	2	1	929	UN45A_HUMAN
CYP26B1	NP_001116295.1	GTF3C5	0|2	2	1	2	0|0	0.49	0.99	0.49	0.99	0.49	-0.03	10	0.12		0|2	2	1	526	TF3C5_HUMAN
CYP26B1	NP_001136408.1	DAGLB	0|2	2	1	2	0|0	0.49	0.99	0.49	0.99	0.49	-0.03	10	0.12		0|2	2	1	543	DGLB_HUMAN
CYP26B1	NP_001153682.1	SLC25A13	0|2	2	1	2	0|0	0.49	0.99	0.49	0.99	0.49	-0.03	10	0.12		0|2	2	1	676	CMC2_HUMAN
CYP26B1	NP_001186508.1	SUN2	0|2	2	1	2	0|0	0.49	0.99	0.49	0.99	0.49	-0.03	10	0.12		0|2	2	1	738	SUN2_HUMAN
CYP26B1	NP_001230045.1	NFKBIB	0|2	2	1	2	0|0	0.49	0.99	0.49	0.99	0.49	-0.03	10	0.12	NP_001158884.1|NP_004272.2|	0|2	2	1	270	IKBB_HUMAN
CYP26B1	NP_001230332.1	CLEC16A	0|2	2	1	2	0|0	0.49	0.99	0.49	0.99	0.49	-0.03	10	0.12		0|2	2	1	906	CL16A_HUMAN
CYP26B1	NP_002636.2	PIK3C2A	0|2	2	1	2	0|0	0.49	0.99	0.49	0.99	0.49	-0.03	10	0.12		0|2	2	1	1686	P3C2A_HUMAN
CYP26B1	NP_002824.1	PTPN9	0|2	2	1	2	0|0	0.49	0.99	0.49	0.99	0.49	-0.03	10	0.12		0|2	2	1	593	PTN9_HUMAN
CYP26B1	NP_004138.1	DRG1	0|2	2	1	2	0|0	0.49	0.99	0.49	0.99	0.49	-0.03	10	0.12		0|2	2	1	367	DRG1_HUMAN
CYP26B1	NP_004422.2	EPHA2	0|2	2	1	2	0|0	0.49	0.99	0.49	0.99	0.49	-0.03	10	0.12		0|2	2	1	976	EPHA2_HUMAN
CYP26B1	NP_004530.1	NARS1	0|2	2	1	2	0|0	0.49	0.99	0.49	0.99	0.49	-0.03	10	0.12		0|2	2	1	548	SYNC_HUMAN
CYP26B1	NP_006124.1	DAGLA	0|2	2	1	2	0|0	0.49	0.99	0.49	0.99	0.49	-0.03	10	0.12		0|2	2	1	1042	DGLA_HUMAN
CYP26B1	NP_055501.2	KIAA0355	0|2	2	1	2	0|0	0.49	0.99	0.49	0.99	0.49	-0.03	10	0.12		0|2	2	1	1070	K0355_HUMAN
CYP26B1	NP_063937.2	GSK3A	0|2	2	1	2	0|0	0.49	0.99	0.49	0.99	0.49	-0.03	10	0.12	NP_006232.1|	0|2	2	1	483	GSK3A_HUMAN
CYP26B1	NP_066576.1	MTMR3	0|2	2	1	2	0|0	0.49	0.99	0.49	0.99	0.49	-0.03	10	0.12		0|2	2	1	1198	MTMR3_HUMAN
CYP26B1	NP_073615.2	CEP85	0|2	2	1	2	0|0	0.49	0.99	0.49	0.99	0.49	-0.03	10	0.12	NP_060921.3|	0|2	2	1	762	CEP85_HUMAN
CYP26B1	NP_078934.3	IPO4	0|2	2	1	2	0|0	0.49	0.99	0.49	0.99	0.49	-0.03	10	0.12	NP_060624.1|	0|2	2	1	1081	IPO4_HUMAN
CYP26B1	NP_116126.3	LMNB2	0|2	2	1	2	0|0	0.49	0.99	0.49	0.99	0.49	-0.03	10	0.12		0|2	2	1	620	LMNB2_HUMAN
CYP26B1	NP_612355.1	KIAA2013	0|2	2	1	2	0|0	0.49	0.99	0.49	0.99	0.49	-0.03	10	0.12		0|2	2	1	634	K2013_HUMAN
CYP26B1	NP_631901.2	MIEF2	0|2	2	1	2	0|0	0.49	0.99	0.49	0.99	0.49	-0.03	10	0.12		0|2	2	1	454	MID49_HUMAN
CYP26B1	NP_690000.2	TAB3	0|2	2	1	2	0|0	0.49	0.99	0.49	0.99	0.49	-0.03	10	0.12		0|2	2	1	712	TAB3_HUMAN
CYP26B1	NP_848604.3	STXBP4	0|2	2	1	2	0|0	0.49	0.99	0.49	0.99	0.49	-0.03	10	0.12		0|2	2	1	553	STXB4_HUMAN
CYP26B1	NP_919047.2	CREB3L2	0|2	2	1	2	0|0	0.49	0.99	0.49	0.99	0.49	-0.03	10	0.12		0|2	2	1	520	CR3L2_HUMAN
CYP26B1	NP_955383.1	ILDR2	0|2	2	1	2	0|0	0.49	0.99	0.49	0.99	0.49	-0.03	10	0.12		0|2	2	1	639	ILDR2_HUMAN
CYP26B1	NP_001164274.1	LARP4	0|2	2	1	2	0|0	0.49	0.99	0.49	0.99	0.49	-0.03	10	0.12		0|2	2	1	582	LARP4_HUMAN
CYP26B1	NP_009042.1	TFDP1	0|2	2	1	2	0|0	0.49	0.99	0.49	0.99	0.49	-0.03	10	0.12		0|2	2	1	410	TFDP1_HUMAN
CYP26B1	NP_060624.1	ASF1B	0|2	2	1	2	0|0	0.49	0.99	0.49	0.99	0.49	-0.03	10	0.12	NP_005906.2|	0|2	2	1	202	ASF1B_HUMAN
CYP26B1	NP_001007794.1	BUB3	0|2	2	1	2	0|0	0.49	0.99	0.49	0.99	0.49	-0.03	10	0.12		0|2	2	1	326	BUB3_HUMAN
CYP26B1	NP_001530.1	DNAJA1	0|2	2	1	2	0|0	0.49	0.99	0.49	0.99	0.49	-0.03	10	0.12	NP_001073341.1|	0|2	2	1	397	DNJA1_HUMAN
CYP26B1	NP_060708.1	AGK	0|2	2	1	2	0|0	0.49	0.99	0.49	0.99	0.49	-0.03	10	0.12		0|2	2	1	422	AGK_HUMAN
CYP26B1	NP_003478.1	TAF15	0|2	2	1	2	0|0	0.49	0.99	0.49	0.99	0.49	-0.03	10	0.12	NP_001073341.1|	0|2	2	1	589	RBP56_HUMAN
CYP26B1	NP_775188.1	NFATC3	0|2	2	1	2	0|0	0.49	0.99	0.49	0.99	0.49	-0.03	10	0.12		0|2	2	1	1075	NFAC3_HUMAN
CYP26B1	NP_002310.2	LRCH4	0|2	2	1	2	0|0	0.49	0.99	0.49	0.99	0.49	-0.03	10	0.12		0|2	2	1	683	LRCH4_HUMAN
CYP26B1	NP_001004127.2	ALG11	0|2	2	1	2	0|0	0.49	0.99	0.49	0.99	0.49	-0.03	10	0.12		0|2	2	1	492	ALG11_HUMAN
CYP26B1	NP_038470.1	STOML2	0|2	2	1	2	0|0	0.49	0.99	0.49	0.99	0.49	-0.03	10	0.12		0|2	2	1	356	STML2_HUMAN
CYP26B1	NP_003745.1	EIF3F	0|2	2	1	2	0|0	0.49	0.99	0.49	0.99	0.49	-0.03	10	0.12	NP_000359.1|	0|2	2	1	357	EIF3F_HUMAN
CYP26B1	NP_660349.1	FAM241B	0|2	2	1	2	0|0	0.49	0.99	0.49	0.99	0.49	-0.03	10	0.12		0|2	2	1	121	F241B_HUMAN
CYP26B1	NP_036526.2	PFDN2	0|2	2	1	2	0|0	0.49	0.99	0.49	0.99	0.49	-0.03	10	0.12		0|2	2	1	154	PFD2_HUMAN
CYP26B1	NP_001116307.2	TTC13	0|2	2	1	2	0|0	0.49	0.99	0.49	0.99	0.49	-0.03	10	0.12		0|2	2	1	806	TTC13_HUMAN
CYP26B1	NP_060921.3	CENPJ	0|2	2	1	2	0|0	0.49	0.99	0.49	0.99	0.49	-0.03	10	0.12	NP_001128471.1|	0|2	2	1	1338	CENPJ_HUMAN
CYP26B1	NP_000359.1	TSC1	0|2	2	1	2	0|0	0.49	0.99	0.49	0.99	0.49	-0.03	10	0.12		0|2	2	1	1164	TSC1_HUMAN
CYP26B1	NP_001136175.1	FAM111B	0|2	2	1	2	0|0	0.49	0.99	0.49	0.99	0.49	-0.03	10	0.12		0|2	2	1	704	F111B_HUMAN
CYP26B1	NP_001129036.1	HSF2	0|2	2	1	2	0|0	0.49	0.99	0.49	0.99	0.49	-0.03	10	0.12		0|2	2	1	518	HSF2_HUMAN
CYP26B1	NP_001128471.1	FERMT2	0|2	2	1	2	0|0	0.49	0.99	0.49	0.99	0.49	-0.03	10	0.12		0|2	2	1	687	FERM2_HUMAN
CYP26B1	NP_057260.2	SDF4	0|2	2	1	2	0|0	0.49	0.99	0.49	0.99	0.49	-0.03	10	0.12		0|2	2	1	362	CAB45_HUMAN
CYP26B1	NP_001104490.1	SUPT5H	0|2	2	1	2	0|0	0.49	0.99	0.49	0.99	0.49	-0.03	10	0.12		0|2	2	1	1087	SPT5H_HUMAN
CYP26B1	NP_001004.2	RPS9	4|0	4	2	2	2|0	0.44	0.88	0.44	0.88	0.44	-2.83	2	0.16	NP_001016.1|NP_001030168.1|NP_001243509.1|NP_003141.2|NP_006089.1|NP_006799.1|NP_055205.2|NP_056340.2|NP_060598.3|NP_060918.2|NP_000958.1|NP_000976.1|NP_000998.1|NP_001240308.1|NP_009057.1|NP_001009.1|NP_000652.2|NP_000969.1|NP_000970.1|NP_000975.2|NP_000993.1|NP_055555.1|	3|0	3	1.5	194	RS9_HUMAN
CYP26B1	NP_005498.1	CFL1	17|22	39	19.5	2	8|8	0.48	0.93	0.48	0.93	0.48	-3.76	2.44	0.16	NP_006107.1|NP_001091.1|NP_002096.1|NP_057215.3|NP_006127.1|NP_006635.2|NP_006695.1|NP_065393.1|NP_001419.1|NP_005013.1|NP_001230574.1|	6|6	12	6	166	COF1_HUMAN
CYP26B1	NP_060139.2	ERCC6L	19|28	47	23.5	2	9|12	0.45	0.89	0.45	0.89	0.45	-9.48	2.24	0.16	NP_005021.2|	13|14	27	13.5	1250	ERC6L_HUMAN
CYP26B1	NP_001171894.1	WDR44	20|15	35	17.5	2	9|6	0.43	0.84	0.43	0.84	0.43	-4.73	2.33	0.16	NP_001193765.1|NP_004729.1|	13|10	23	11.5	905	WDR44_HUMAN
CYP26B1	NP_002568.2	PAK2	6|0	6	3	2	2|0	0.48	0.97	0.48	0.97	0.48	-2.83	3	0.16	NP_008938.2|NP_000975.2|NP_001814.2|NP_002808.3|	5|0	5	2.5	524	PAK2_HUMAN
CYP26B1	NP_002794.1	PSMC2	21|34	55	27.5	2	12|14	0.42	0.84	0.42	0.84	0.42	-15.27	2.12	0.16	NP_005436.1|NP_002808.3|NP_006297.2|NP_078934.3|NP_002799.3|NP_001530.1|NP_004272.2|	15|19	34	17	433	PRS7_HUMAN
CYP26B1	NP_005336.3	HSPA1A	133|234	367	183.5	2	91|91	0.49	0.98	0.49	0.98	0.49	-128.86	2.02	0.16	NP_005518.3|NP_006810.1|NP_009057.1|NP_079517.1|NP_008996.1|NP_055555.1|NP_001530.1|NP_038470.1|NP_004272.2|NP_001073341.1|	33|34	67	33.5	641	HS71A_HUMAN
CYP26B1	NP_005518.3	HSPA1L	63|132	195	97.5	2	0|59	0.49	0.98	0.49	0.98	0.49	-23.01	3.31	0.16	NP_001230045.1|NP_006382.1|NP_612355.1|NP_001158884.1|NP_038470.1|NP_004272.2|NP_001073341.1|	12|14	26	13	641	HS71L_HUMAN
CYP26B1	NP_056050.1	CSTF2T	10|0	10	5	2	3|0	0.49	0.98	0.49	0.98	0.49	-4.99	3.33	0.16	NP_001316.1|	6|0	6	3	616	CSTFT_HUMAN
CYP26B1	NP_000652.2	RPL9	0|5	5	2.5	2	2|0	0.47	0.94	0.47	0.94	0.47	-2.83	2.5	0.16	NP_000969.1|NP_000970.1|NP_000975.2|NP_000993.1|NP_001073341.1|	0|5	5	2.5	192	RL9_HUMAN
CYP26B1	NP_000975.2	RPL23A	0|5	5	2.5	2	0|2	0.47	0.94	0.47	0.94	0.47	-2.83	2.5	0.16	NP_000993.1|NP_006382.1|NP_001073341.1|	0|3	3	1.5	156	RL23A_HUMAN
CYP26B1	NP_000974.1	RPL22	2|0	2	1	2	2|0	0.26	0.52	0.26	0.52	0.26	-2.83	1	0.17	NP_001002.1|NP_001004.2|NP_001016.1|NP_001030168.1|NP_001243509.1|NP_009109.3|NP_060918.2|NP_000958.1|NP_000976.1|NP_000998.1|NP_001193665.1|NP_001240308.1|NP_009057.1|NP_060679.1|NP_001009.1|NP_000652.2|NP_000969.1|NP_000970.1|NP_000975.2|NP_000993.1|	2|0	2	1	128	RL22_HUMAN
CYP26B1	NP_001028690.1	WIPI2	9|6	15	7.5	2	3|4	0.35	0.66	0.35	0.66	0.35	-3.3	2.14	0.17	NP_001034966.1|NP_006827.1|	3|3	6	3	443	WIPI2_HUMAN
CYP26B1	NP_001230075.1	NVL	2|0	2	1	2	2|0	0.26	0.52	0.26	0.52	0.26	-2.83	1	0.17	NP_001243509.1|NP_060774.2|	2|0	2	1	667	NVL_HUMAN
CYP26B1	NP_006436.3	PRPF8	6|16	22	11	2	7|5	0.41	0.81	0.41	0.81	0.41	-12.03	1.83	0.17	NP_036558.3|NP_055205.2|NP_001129224.1|NP_008835.5|NP_000993.1|NP_001719.2|NP_009123.1|NP_055555.1|NP_001258803.1|	6|9	15	7.5	2335	PRP8_HUMAN
CYP26B1	NP_009121.1	SEC23IP	9|11	20	10	2	5|4	0.28	0.49	0.28	0.49	0.28	-2.64	2.22	0.17		7|7	14	7	1000	S23IP_HUMAN
CYP26B1	NP_055055.1	LIMD1	10|10	20	10	2	8|0	0.42	0.42	0.42	0.42	0.42	-0.33	2.5	0.17	NP_786924.2|	6|6	12	6	676	LIMD1_HUMAN
CYP26B1	NP_064502.9	LARS1	5|6	11	5.5	2	3|2	0.37	0.52	0.37	0.52	0.37	-1.25	2.2	0.17	NP_001027454.1|NP_001171546.1|NP_002878.2|NP_004530.1|NP_006247.1|	5|4	9	4.5	1176	SYLC_HUMAN
CYP26B1	NP_000958.1	RPL3	24|17	41	20.5	2	12|3	0.37	0.71	0.37	0.71	0.37	-3.7	2.73	0.17	NP_000976.1|NP_000998.1|NP_001240308.1|NP_005518.3|NP_001009.1|NP_000652.2|NP_000969.1|NP_000970.1|NP_000975.2|NP_000993.1|NP_055555.1|NP_037468.1|NP_001073341.1|	9|8	17	8.5	403	RL3_HUMAN
CYP26B1	NP_001153620.1	DDHD1	6|5	11	5.5	2	2|3	0.37	0.52	0.37	0.52	0.37	-1.25	2.2	0.17		5|5	10	5	900	DDHD1_HUMAN
CYP26B1	NP_001159477.1	EPB41	4|3	7	3.5	2	4|0	0.28	0.39	0.28	0.39	0.28	-1.65	1.75	0.17	NP_005361.2|NP_705618.1|NP_060921.3|	2|2	4	2	864	41_HUMAN
CYP26B1	NP_003179.1	MAP3K7	6|7	13	6.5	2	3|3	0.3	0.43	0.3	0.43	0.3	-1.6	2.17	0.17	NP_004850.1|NP_006248.1|NP_005518.3|NP_006078.2|NP_001419.1|NP_008996.1|NP_690000.2|NP_057235.2|NP_001530.1|	4|5	9	4.5	579	M3K7_HUMAN
CYP26B1	NP_006635.2	HSPH1	8|14	22	11	2	5|6	0.32	0.63	0.32	0.63	0.32	-7.42	2	0.17	NP_006810.1|NP_000041.2|NP_001530.1|	7|8	15	7.5	858	HS105_HUMAN
CYP26B1	NP_060830.2	TXLNG	4|0	4	2	2	3|0	0.35	0.71	0.35	0.71	0.35	-4.99	1.33	0.17		2|0	2	1	528	TXLNG_HUMAN
CYP26B1	NP_006752.1	YWHAE	3|4	7	3.5	2	4|0	0.28	0.39	0.28	0.39	0.28	-1.65	1.75	0.17	NP_001003407.1|NP_001239264.1|NP_001014831.1|NP_000993.1|NP_001960.2|NP_002256.2|NP_008996.1|NP_036222.3|NP_056937.2|NP_001530.1|NP_006232.1|NP_038470.1|NP_003364.1|NP_004272.2|NP_060921.3|NP_000359.1|NP_001128471.1|	2|3	5	2.5	255	1433E_HUMAN
CYP26B1	NP_000969.1	RPL23	0|5	5	2.5	2	2|2	0.3	0.6	0.3	0.6	0.3	-7.26	1.25	0.17	NP_000970.1|NP_000975.2|NP_000993.1|	0|3	3	1.5	140	RL23_HUMAN
CYP26B1	NP_001138519.1	GPN1	0|3	3	1.5	2	0|2	0.38	0.76	0.38	0.76	0.38	-2.83	1.5	0.17		0|2	2	1	362	GPN1_HUMAN
CYP26B1	NP_009123.1	SUPT16H	0|6	6	3	2	3|2	0.26	0.52	0.26	0.52	0.26	-9.49	1.2	0.17		0|4	4	2	1047	SP16H_HUMAN
CYP26B1	NP_115593.3	ANKRD17	0|16	16	8	2	7|5	0.41	0.81	0.41	0.81	0.41	-24.74	1.33	0.17		0|9	9	4.5	2603	ANR17_HUMAN
CYP26B1	NP_005906.2	MCM6	0|2	2	1	2	0|2	0.26	0.52	0.26	0.52	0.26	-2.83	1	0.17	NP_004272.2|	0|2	2	1	821	MCM6_HUMAN
CYP26B1	NP_000962.2	RPL7	6|8	14	7	2	5|2	0.19	0.34	0.19	0.34	0.19	-3.29	2	0.18	NP_000963.1|NP_000966.2|NP_000971.1|NP_000974.1|NP_001002.1|NP_001004.2|NP_001016.1|NP_001019820.1|NP_001028886.1|NP_001030168.1|NP_001138610.1|NP_001243509.1|NP_002625.1|NP_005947.3|NP_006089.1|NP_037386.1|NP_057018.1|NP_060918.2|NP_065147.1|NP_110382.3|NP_000958.1|NP_000976.1|NP_000998.1|NP_001240308.1|NP_002262.3|NP_001009.1|NP_000652.2|NP_000969.1|NP_000970.1|NP_000975.2|NP_000993.1|NP_001230…	3|4	7	3.5	248	RL7_HUMAN
CYP26B1	NP_002873.1	RANBP1	12|6	18	9	2	7|3	0.15	0.29	0.15	0.29	0.15	-8.38	1.8	0.18	NP_071413.1|NP_004152.1|NP_002256.2|	4|3	7	3.5	201	RANG_HUMAN
CYP26B1	NP_003091.2	SNX2	5|0	5	2.5	2	5|0	0.15	0.31	0.15	0.31	0.15	-8.92	1	0.18	NP_001123478.1|NP_004729.1|NP_065393.1|	4|0	4	2	519	SNX2_HUMAN
CYP26B1	NP_055681.1	SEC16A	22|35	57	28.5	2	17|6	0.18	0.37	0.18	0.37	0.18	-10.13	2.48	0.18	NP_060386.1|NP_060918.2|NP_000215.1|NP_001008660.1|NP_001020413.1|NP_004850.1|NP_006127.1|NP_009057.1|NP_068817.1|NP_001036199.1|NP_002636.2|NP_003364.1|NP_004272.2|NP_036526.2|NP_060921.3|	11|14	25	12.5	2357	SC16A_HUMAN
CYP26B1	NP_001021.1	RPS27	3|0	3	1.5	2	0|3	0.23	0.46	0.23	0.46	0.23	-4.99	1	0.18	NP_001240308.1|NP_065393.1|NP_001129201.1|NP_001009.1|NP_000652.2|NP_000969.1|NP_000970.1|NP_000975.2|NP_000993.1|NP_008996.1|	2|0	2	1	84	RS27_HUMAN
CYP26B1	NP_001139685.2	TBC1D15	9|17	26	13	2	7|7	0.19	0.38	0.19	0.38	0.19	-11.23	1.86	0.18		5|10	15	7.5	674	TBC15_HUMAN
CYP26B1	NP_009205.3	ACOT7	3|3	6	3	2	4|0	0.16	0.16	0.16	0.16	0.16	-1.65	1.5	0.18		2|2	4	2	370	BACH_HUMAN
CYP26B1	NP_006452.3	SPAG5	0|3	3	1.5	2	0|3	0.23	0.46	0.23	0.46	0.23	-4.99	1	0.18		0|2	2	1	1193	SPAG5_HUMAN
CYP26B1	NP_001135915.1	EDC3	0|3	3	1.5	2	3|0	0.23	0.46	0.23	0.46	0.23	-4.99	1	0.18		0|2	2	1	508	EDC3_HUMAN
CYP26B1	NP_002257.1	KPNA2	3|6	9	4.5	2	3|3	0.08	0.17	0.08	0.17	0.08	-5.81	1.5	0.19	NP_060918.2|NP_788276.1|NP_000215.1|NP_001244222.1|NP_001243211.1|NP_115805.1|NP_000041.2|NP_001138519.1|NP_001186508.1|NP_001230045.1|NP_002256.2|NP_001073341.1|	2|4	6	3	529	IMA1_HUMAN
CYP26B1	NP_003461.2	USP7	2|0	2	1	2	0|3	0.09	0.19	0.09	0.19	0.09	-4.99	0.67	0.19	NP_004777.1|NP_036558.3|NP_001010989.1|NP_001027454.1|NP_001244222.1|NP_006635.2|NP_055045.2|NP_003866.1|NP_008996.1|NP_036222.3|NP_612355.1|NP_001007794.1|NP_005906.2|NP_001073341.1|	2|0	2	1	1102	UBP7_HUMAN
CYP26B1	NP_056474.2	RSL1D1	10|9	19	9.5	2	6|3	0.14	0.21	0.14	0.21	0.14	-2.64	2.11	0.19	NP_057018.1|NP_060918.2|	5|5	10	5	490	RL1D1_HUMAN
CYP26B1	NP_060238.3	LRRC40	3|2	5	2.5	2	4|0	0.08	0.16	0.08	0.16	0.08	-3.15	1.25	0.19	NP_006695.1|	3|2	5	2.5	602	LRC40_HUMAN
CYP26B1	NP_036347.1	OGA	16|14	30	15	2	9|4	0.12	0.21	0.12	0.21	0.12	-3.37	2.31	0.19	NP_008996.1|	7|9	16	8	916	OGA_HUMAN
CYP26B1	NP_055484.3	NUP93	6|3	9	4.5	2	6|0	0.12	0.23	0.12	0.23	0.12	-5.02	1.5	0.19	NP_055950.1|NP_002256.2|NP_004272.2|	5|2	7	3.5	819	NUP93_HUMAN
CYP26B1	NP_002964.3	ATXN2	2|0	2	1	2	0|3	0.09	0.19	0.09	0.19	0.09	-4.99	0.67	0.19		2|0	2	1	1313	ATX2_HUMAN
CYP26B1	NP_001167532.1	SMG7	0|6	6	3	2	2|4	0.08	0.17	0.08	0.17	0.08	-11.57	1	0.19	NP_060921.3|	0|2	2	1	1145	SMG7_HUMAN
CYP26B1	NP_001073898.1	CAMSAP3	0|2	2	1	2	0|3	0.09	0.19	0.09	0.19	0.09	-4.99	0.67	0.19		0|2	2	1	1276	CAMP3_HUMAN
CYP26B1	NP_000245.2	MTR	5|0	5	2.5	2	3|3	0.02	0.05	0.02	0.05	0.02	-11.57	0.83	0.2		3|0	3	1.5	1265	METH_HUMAN
CYP26B1	NP_001013009.2	KNOP1	7|7	14	7	2	8|0	0.05	0.05	0.05	0.05	0.05	-3.01	1.75	0.2	NP_060774.2|	4|3	7	3.5	458	KNOP1_HUMAN
CYP26B1	NP_001020423.1	TPD52	5|0	5	2.5	2	3|3	0.02	0.05	0.02	0.05	0.02	-11.57	0.83	0.2	NP_001136120.1|NP_001367.2|NP_001596.2|NP_002625.1|NP_005733.1|NP_004272.2|	3|0	3	1.5	224	TPD52_HUMAN
CYP26B1	NP_001035926.1	TRAPPC5	3|0	3	1.5	2	2|2	0.05	0.09	0.05	0.09	0.05	-7.26	0.75	0.2		3|0	3	1.5	188	TPPC5_HUMAN
CYP26B1	NP_001138586.1	RRP12	3|0	3	1.5	2	2|2	0.05	0.09	0.05	0.09	0.05	-7.26	0.75	0.2	NP_001243509.1|NP_057018.1|NP_060598.3|NP_060774.2|NP_060918.2|NP_065147.1|NP_000958.1|NP_008878.3|NP_009057.1|	3|0	3	1.5	1236	RRP12_HUMAN
CYP26B1	NP_002943.2	RPS2	12|12	24	12	2	6|6	0.02	0.02	0.02	0.02	0.02	-3.69	2	0.2	NP_006089.1|NP_006764.3|NP_055205.2|NP_060598.3|NP_060918.2|NP_116249.2|NP_000958.1|NP_000976.1|NP_000998.1|NP_001240308.1|NP_002096.1|NP_001248321.1|NP_001009.1|NP_000652.2|NP_000969.1|NP_000970.1|NP_000975.2|NP_000993.1|NP_008996.1|NP_055555.1|NP_004272.2|NP_001073341.1|	6|7	13	6.5	293	RS2_HUMAN
CYP26B1	NP_003290.1	HSP90B1	25|27	52	26	2	11|12	0.05	0.09	0.05	0.09	0.05	-4.9	2.26	0.2	NP_004628.4|NP_004827.4|NP_006089.1|NP_055428.1|NP_057226.1|NP_060598.3|NP_060918.2|NP_938148.1|NP_002096.1|NP_004850.1|NP_009057.1|NP_001129243.1|	13|15	28	14	803	ENPL_HUMAN
CYP26B1	NP_003671.1	YARS1	5|9	14	7	2	6|3	0.03	0.07	0.03	0.07	0.03	-8.19	1.56	0.2	NP_001419.1|	4|4	8	4	528	SYYC_HUMAN
CYP26B1	NP_061989.2	UBFD1	14|15	29	14.5	2	7|7	0.03	0.04	0.03	0.04	0.03	-4.38	2.07	0.2	NP_219482.1|NP_002568.2|NP_006487.1|NP_001814.2|NP_001960.2|NP_003364.1|NP_001128471.1|	5|6	11	5.5	309	UBFD1_HUMAN
CYP26B1	NP_775873.2	DIP2B	7|4	11	5.5	2	3|4	0.06	0.12	0.06	0.12	0.06	-6.12	1.57	0.2	NP_853553.1|	3|3	6	3	1576	DIP2B_HUMAN
CYP26B1	NP_001002032.1	JPT1	5|0	5	2.5	2	6|0	0.05	0.09	0.05	0.09	0.05	-10.78	0.83	0.2		2|0	2	1	181	JUPI1_HUMAN
CYP26B1	NP_001011513.3	PDLIM5	4|3	7	3.5	2	2|3	0.04	0.07	0.04	0.07	0.04	-4.04	1.4	0.2	NP_004636.1|NP_055555.1|	3|2	5	2.5	487	PDLI5_HUMAN
CYP26B1	NP_006421.2	CCT4	19|16	35	17.5	2	8|9	0.03	0.06	0.03	0.06	0.03	-6.75	2.06	0.2	NP_009057.1|NP_001138519.1|NP_001007794.1|	8|9	17	8.5	539	TCPD_HUMAN
CYP26B1	NP_036546.2	RAB3GAP2	50|59	109	54.5	2	25|23	0.06	0.12	0.06	0.12	0.06	-13.58	2.27	0.2		31|34	65	32.5	1393	RBGPR_HUMAN
CYP26B1	NP_066283.1	PPM1A	5|0	5	2.5	2	3|3	0.02	0.05	0.02	0.05	0.02	-11.57	0.83	0.2	NP_000993.1|	2|0	2	1	382	PPM1A_HUMAN
CYP26B1	NP_060842.3	LRIF1	2|4	6	3	2	3|2	0.03	0.07	0.03	0.07	0.03	-5.52	1.2	0.2	NP_002799.3|NP_001077430.1|	2|3	5	2.5	769	LRIF1_HUMAN
CYP26B1	NP_000986.2	RPL34	5|5	10	5	2	4|3	0.01	0.01	0.01	0.01	0.01	-4.69	1.43	0.21	NP_001004.2|NP_001016.1|NP_001029102.1|NP_001030168.1|NP_060918.2|NP_000958.1|NP_001240308.1|NP_001009.1|NP_000652.2|NP_000969.1|NP_000970.1|NP_000975.2|NP_000993.1|	3|3	6	3	117	RL34_HUMAN
CYP26B1	NP_001012496.1	U2AF2	3|0	3	1.5	2	5|0	0.02	0.04	0.02	0.04	0.02	-8.92	0.6	0.21	NP_001367.2|NP_005773.3|NP_006796.1|NP_036558.3|NP_060918.2|NP_001244222.1|NP_001155.1|NP_001240308.1|NP_008835.5|NP_008938.2|NP_000970.1|	2|0	2	1	471	U2AF2_HUMAN
CYP26B1	NP_001035809.1	ABCE1	11|8	19	9.5	2	7|4	0.02	0.03	0.02	0.03	0.02	-7.42	1.73	0.21	NP_001129166.1|NP_001177966.1|NP_001596.2|NP_001681.2|NP_001934.2|NP_002801.1|NP_003565.4|NP_005304.3|NP_005796.1|NP_006764.3|NP_009109.3|NP_056138.1|NP_149351.1|NP_612510.1|NP_001027454.1|NP_001123478.1|NP_001171546.1|NP_002065.1|NP_002794.1|NP_002884.1|NP_003306.3|NP_004729.1|NP_005393.2|NP_005564.1|NP_110416.1|NP_001001484.1|NP_001003407.1|NP_002808.3|NP_006297.2|NP_009123.1|NP_036222.3|NP_055…	8|6	14	7	599	ABCE1_HUMAN
CYP26B1	NP_006139.1	LASP1	3|0	3	1.5	2	5|0	0.02	0.04	0.02	0.04	0.02	-8.92	0.6	0.21	NP_060679.1|NP_115805.1|	2|0	2	1	261	LASP1_HUMAN
CYP26B1	NP_060217.1	ANKHD1	5|11	16	8	2	6|5	0.02	0.03	0.02	0.03	0.02	-11.73	1.45	0.21		4|6	10	5	2542	ANKH1_HUMAN
CYP26B1	NP_056456.1	TES	2|7	9	4.5	2	0|8	0.02	0.05	0.02	0.05	0.02	-10.1	1.12	0.21		2|4	6	3	421	TES_HUMAN
CYP26B1	NP_000267.2	OCRL	0|3	3	1.5	2	2|3	0.01	0.02	0.01	0.02	0.01	-9.49	0.6	0.21	NP_002857.1|	0|3	3	1.5	901	OCRL_HUMAN
CYP26B1	NP_001171712.1	VDAC2	7|7	14	7	2	5|4	0	0	0	0	0	-5.36	1.56	0.22	NP_001258978.1|NP_001681.2|NP_002625.1|NP_002941.1|NP_003565.4|NP_004628.4|NP_004993.1|NP_006835.2|NP_055205.2|NP_055428.1|NP_110382.3|NP_115497.4|NP_612510.1|NP_775741.1|NP_000336.1|NP_000692.2|NP_004850.1|NP_004152.1|NP_003892.2|	4|4	8	4	309	VDAC2_HUMAN
CYP26B1	NP_006614.2	PHGDH	10|11	21	10.5	2	7|5	0	0.01	0	0.01	0	-6.38	1.75	0.22	NP_060918.2|NP_149351.1|NP_001171546.1|NP_003339.1|NP_006810.1|NP_008835.5|NP_000041.2|	7|6	13	6.5	533	SERA_HUMAN
CYP26B1	NP_055706.1	PDAP1	11|11	22	11	2	6|6	0.01	0.01	0.01	0.01	0.01	-5.02	1.83	0.22		5|5	10	5	181	HAP28_HUMAN
CYP26B1	NP_001020276.1	CSNK1A1	5|4	9	4.5	2	4|3	0.01	0.01	0.01	0.01	0.01	-6.12	1.29	0.22	NP_001091.1|NP_001123356.1|NP_004850.1|NP_008938.2|NP_001034764.1|NP_001035088.2|NP_001192183.1|NP_775188.1|	3|3	6	3	365	KC1A_HUMAN
CYP26B1	NP_002618.1	PFKP	4|3	7	3.5	2	3|3	0.01	0.01	0.01	0.01	0.01	-5.81	1.17	0.22		3|3	6	3	784	PFKAP_HUMAN
CYP26B1	NP_006381.2	IPO8	9|8	17	8.5	2	5|5	0.01	0.01	0.01	0.01	0.01	-5.7	1.7	0.22	NP_000975.2|NP_000993.1|NP_001719.2|NP_002256.2|	7|4	11	5.5	1037	IPO8_HUMAN
CYP26B1	NP_057404.2	NUP98	3|4	7	3.5	2	3|3	0.01	0.01	0.01	0.01	0.01	-5.81	1.17	0.22	NP_002256.2|NP_008996.1|NP_056046.1|	3|3	6	3	1800	NUP98_HUMAN
CYP26B1	NP_001248755.1	AP3D1	6|10	16	8	2	9|2	0	0.01	0	0.01	0	-9.6	1.45	0.22	NP_002799.3|NP_060921.3|	2|4	6	3	1215	AP3D1_HUMAN
CYP26B1	NP_055263.2	ARHGEF16	0|4	4	2	2	2|4	0.01	0.01	0.01	0.01	0.01	-11.57	0.67	0.22		0|3	3	1.5	709	ARHGG_HUMAN
CYP26B1	NP_000977.1	RPL24	6|4	10	5	2	4|4	0	0.01	0	0.01	0	-7.88	1.25	0.23	NP_001002.1|NP_001004.2|NP_001016.1|NP_001029102.1|NP_001030168.1|NP_001243509.1|NP_009109.3|NP_060918.2|NP_000958.1|NP_000976.1|NP_000998.1|NP_001240308.1|NP_009057.1|NP_001009.1|NP_000652.2|NP_000969.1|NP_000970.1|NP_000975.2|NP_000993.1|NP_004530.1|NP_055555.1|NP_001073341.1|	3|2	5	2.5	157	RL24_HUMAN
CYP26B1	NP_001138678.1	KIAA1671	3|9	12	6	2	6|5	0	0	0	0	0	-15.01	1.09	0.23	NP_115518.3|NP_001077362.1|NP_006127.1|NP_060921.3|NP_057260.2|	2|6	8	4	1806	K1671_HUMAN
CYP26B1	NP_001186092.1	PSMC5	10|9	19	9.5	2	7|5	0	0	0	0	0	-7.76	1.58	0.23	NP_002793.2|NP_002795.2|NP_002801.1|NP_002807.1|NP_002941.1|NP_005379.3|NP_005796.1|NP_006494.1|NP_036313.3|NP_001121168.1|NP_001129224.1|NP_002794.1|NP_006127.1|NP_009057.1|NP_002808.3|NP_002799.3|NP_001530.1|NP_004272.2|	4|3	7	3.5	398	PRS8_HUMAN
CYP26B1	NP_003783.1	EDF1	6|4	10	5	2	5|3	0	0.01	0	0.01	0	-7.88	1.25	0.23		3|2	5	2.5	148	EDF1_HUMAN
CYP26B1	NP_000968.2	RPL13	6|2	8	4	2	5|3	0	0.01	0	0.01	0	-11.03	1	0.23	NP_000976.1|NP_000998.1|NP_001240308.1|NP_009057.1|NP_002262.3|NP_001009.1|NP_000652.2|NP_000969.1|NP_000970.1|NP_000975.2|NP_000993.1|NP_055555.1|NP_001073341.1|	3|2	5	2.5	211	RL13_HUMAN
CYP26B1	NP_001138679.1	HBS1L	17|26	43	21.5	2	15|8	0	0	0	0	0	-15.67	1.87	0.23		7|9	16	8	632	HBS1L_HUMAN
CYP26B1	NP_001231903.1	PPP1CC	8|7	15	7.5	2	5|5	0	0	0	0	0	-7.09	1.5	0.23	NP_001008709.1|NP_001254507.1|NP_001777.1|NP_004850.1|NP_009057.1|NP_689822.2|NP_116222.3|NP_006867.1|NP_001092870.1|NP_001814.2|NP_001243193.1|NP_006232.1|NP_001034229.1|NP_036526.2|	3|4	7	3.5	337	PP1G_HUMAN
CYP26B1	NP_005338.1	HSPA5	91|129	220	110	2	50|55	0	0.01	0	0.01	0	-54.66	2.1	0.23	NP_001243211.1|NP_005336.3|NP_005518.3|NP_006635.2|NP_006810.1|NP_008835.5|NP_009057.1|NP_006078.2|NP_000969.1|NP_001230045.1|NP_002256.2|NP_008996.1|NP_056937.2|NP_004490.2|NP_001530.1|NP_037468.1|NP_038470.1|NP_003364.1|NP_001073341.1|NP_057260.2|	29|33	62	31	654	BIP_HUMAN
CYP26B1	NP_006422.1	CCT2	13|12	25	12.5	2	6|8	0	0	0	0	0	-7.07	1.79	0.23	NP_006635.2|NP_009057.1|NP_001060.1|NP_002799.3|NP_001007794.1|NP_001530.1|	8|11	19	9.5	535	TCPB_HUMAN
CYP26B1	NP_004981.2	MARS1	0|4	4	2	2	4|3	0	0	0	0	0	-13.8	0.57	0.23	NP_006247.1|	0|4	4	2	900	SYMC_HUMAN
CYP26B1	NP_036243.1	AHSA1	0|6	6	3	2	5|3	0	0.01	0	0.01	0	-15.93	0.75	0.23	NP_002799.3|NP_001530.1|	0|3	3	1.5	338	AHSA1_HUMAN
CYP26B1	NP_835461.2	ZNF598	0|6	6	3	2	4|4	0	0.01	0	0.01	0	-15.93	0.75	0.23		0|4	4	2	904	ZN598_HUMAN
CYP26B1	NP_001001.2	RPS6	9|8	17	8.5	2	7|5	0	0	0	0	0	-9.16	1.42	0.24	NP_001002.1|NP_001004.2|NP_001016.1|NP_001028886.1|NP_001030168.1|NP_001243509.1|NP_006089.1|NP_006764.3|NP_006796.1|NP_055205.2|NP_057018.1|NP_060598.3|NP_060918.2|NP_000958.1|NP_000976.1|NP_000998.1|NP_001240308.1|NP_009057.1|NP_001009.1|NP_000652.2|NP_000969.1|NP_000970.1|NP_000975.2|NP_000993.1|NP_001960.2|NP_055555.1|NP_001073341.1|	5|5	10	5	249	RS6_HUMAN
CYP26B1	NP_001003.1	RPS8	11|15	26	13	2	9|7	0	0	0	0	0	-11.89	1.62	0.24	NP_001004.2|NP_001016.1|NP_001028886.1|NP_001029102.1|NP_001030168.1|NP_001177966.1|NP_001243509.1|NP_002793.2|NP_006089.1|NP_037386.1|NP_056340.2|NP_057018.1|NP_060495.2|NP_060598.3|NP_060918.2|NP_000958.1|NP_000976.1|NP_000998.1|NP_001240308.1|NP_009057.1|NP_001248321.1|NP_001009.1|NP_000652.2|NP_000969.1|NP_000970.1|NP_000975.2|NP_000993.1|NP_002808.3|NP_055555.1|NP_078934.3|NP_001073341.1|	5|6	11	5.5	208	RS8_HUMAN
CYP26B1	NP_001135766.1	SPART	37|46	83	41.5	2	23|18	0	0	0	0	0	-19.09	2.02	0.24	NP_001367.2|NP_004335.1|NP_001972.1|NP_004448.2|NP_004850.1|NP_005564.1|NP_002256.2|	12|16	28	14	666	SPART_HUMAN
CYP26B1	NP_037417.1	GNL2	5|0	5	2.5	2	6|2	0	0	0	0	0	-15.69	0.62	0.24	NP_060774.2|NP_060918.2|	3|0	3	1.5	731	NOG2_HUMAN
CYP26B1	NP_055362.1	TMOD3	7|10	17	8.5	2	10|3	0	0	0	0	0	-11.77	1.31	0.24	NP_001008709.1|NP_006127.1|	5|6	11	5.5	352	TMOD3_HUMAN
CYP26B1	NP_060255.3	SPDL1	5|4	9	4.5	2	3|5	0	0	0	0	0	-7.88	1.12	0.24	NP_056937.2|	3|3	6	3	605	SPDLY_HUMAN
CYP26B1	NP_079150.3	KIAA0319L	6|10	16	8	2	6|6	0	0	0	0	0	-12.03	1.33	0.24		3|4	7	3.5	1049	K319L_HUMAN
CYP26B1	NP_001005751.1	WASHC2A	97|119	216	108	2	50|29	0	0	0	0	0	-21.12	2.73	0.24	NP_006127.1|NP_060921.3|	39|47	86	43	1341	WAC2A_HUMAN
CYP26B1	NP_001157858.1	RAPGEF6	12|18	30	15	2	10|9	0	0	0	0	0	-15.7	1.58	0.24	NP_001419.1|	8|12	20	10	1609	RPGF6_HUMAN
CYP26B1	NP_001257328.1	TUBA1A	49|49	98	49	2	38|0	0	0	0	0	0	-8.2	2.58	0.24	NP_001060.1|NP_001230045.1|NP_002256.2|NP_005021.2|NP_057235.2|NP_003364.1|	17|15	32	16	451	TBA1A_HUMAN
CYP26B1	NP_115914.1	TUBB6	28|31	59	29.5	2	26|0	0	0	0	0	0	-8.63	2.27	0.24		8|11	19	9.5	446	TBB6_HUMAN
CYP26B1	NP_001184222.1	DPYSL2	5|0	5	2.5	2	5|3	0	0	0	0	0	-15.93	0.62	0.24		2|0	2	1	677	DPYL2_HUMAN
CYP26B1	NP_055309.2	TNRC6A	0|12	12	6	2	7|7	0	0	0	0	0	-29.16	0.86	0.24	NP_612355.1|NP_060921.3|	0|6	6	3	1962	TNR6A_HUMAN
CYP26B1	NP_001006.1	RPS11	8|10	18	9	2	7|6	0	0	0	0	0	-10.9	1.38	0.25	NP_001016.1|NP_001030168.1|NP_001243509.1|NP_055205.2|NP_057018.1|NP_060918.2|NP_775741.1|NP_000958.1|NP_000976.1|NP_000998.1|NP_001240308.1|NP_008835.5|NP_009057.1|NP_001009.1|NP_000652.2|NP_000969.1|NP_000970.1|NP_000975.2|NP_000993.1|NP_055555.1|	3|4	7	3.5	158	RS11_HUMAN
CYP26B1	NP_001092902.1	BCAS3	20|20	40	20	2	13|9	0	0	0	0	0	-9.83	1.82	0.25	NP_002625.1|NP_002818.1|	8|8	16	8	928	BCAS3_HUMAN
CYP26B1	NP_001127852.1	TBC1D5	5|6	11	5.5	2	4|6	0	0	0	0	0	-9.96	1.1	0.25		5|4	9	4.5	795	TBCD5_HUMAN
CYP26B1	NP_001153171.1	FHL1	4|6	10	5	2	6|5	0	0	0	0	0	-13.26	0.91	0.25	NP_079010.2|NP_001419.1|NP_036222.3|	2|3	5	2.5	296	FHL1_HUMAN
CYP26B1	NP_001153408.1	EBNA1BP2	6|0	6	3	2	3|7	0	0	0	0	0	-20.2	0.6	0.25	NP_001243509.1|NP_006764.3|NP_036473.2|NP_057018.1|NP_060774.2|NP_060918.2|NP_065147.1|NP_219482.1|NP_000958.1|NP_063937.2|	3|0	3	1.5	361	EBP2_HUMAN
CYP26B1	NP_001408.2	EIF4B	17|9	26	13	2	10|10	0	0	0	0	0	-21.77	1.3	0.25	NP_002547.1|NP_005498.1|NP_060139.2|NP_065134.1|NP_001123478.1|NP_001316.1|NP_004530.1|NP_005021.2|NP_055555.1|NP_003745.1|NP_001073341.1|	9|6	15	7.5	611	IF4B_HUMAN
CYP26B1	NP_006704.3	SUB1	5|8	13	6.5	2	6|6	0	0	0	0	0	-13.47	1.08	0.25	NP_060598.3|NP_003899.2|NP_001316.1|NP_001104490.1|	3|3	6	3	127	TCP4_HUMAN
CYP26B1	NP_055683.3	RNF10	6|5	11	5.5	2	6|5	0	0	0	0	0	-11.73	1	0.25	NP_000336.1|NP_001419.1|	4|3	7	3.5	811	RNF10_HUMAN
CYP26B1	NP_066964.1	XRCC5	9|12	21	10.5	2	10|5	0	0	0	0	0	-12.83	1.4	0.25	NP_071413.1|NP_938148.1|NP_001027454.1|NP_002096.1|NP_003286.1|NP_005644.2|NP_008835.5|NP_055831.1|NP_001001484.1|NP_004636.1|NP_000242.1|NP_004530.1|NP_009123.1|	8|7	15	7.5	732	XRCC5_HUMAN
CYP26B1	NP_000167.1	NR3C1	4|7	11	5.5	2	6|5	0	0	0	0	0	-13.26	1	0.25	NP_001072989.1|NP_001129224.1|NP_001744.2|NP_002065.1|NP_003306.3|NP_004850.1|NP_005336.3|NP_008835.5|NP_001158884.1|	3|6	9	4.5	777	GCR_HUMAN
CYP26B1	NP_000810.1	GART	16|18	34	17	2	10|10	0	0	0	0	0	-11.85	1.7	0.25	NP_001074324.1|NP_003306.3|NP_001104490.1|	7|10	17	8.5	1010	PUR2_HUMAN
CYP26B1	NP_001257904.1	IST1	10|7	17	8.5	2	7|6	0	0	0	0	0	-12.34	1.31	0.25	NP_004850.1|NP_689478.1|	5|3	8	4	366	IST1_HUMAN
CYP26B1	NP_002645.3	PKM	26|26	52	26	2	16|10	0	0	0	0	0	-8.96	2	0.25	NP_057215.3|NP_006127.1|NP_009057.1|NP_000041.2|NP_008996.1|NP_055555.1|	11|14	25	12.5	531	KPYM_HUMAN
CYP26B1	NP_005073.2	TRIM25	7|4	11	5.5	2	5|6	0	0	0	0	0	-13.26	1	0.25	NP_001070674.1|	2|3	5	2.5	630	TRI25_HUMAN
CYP26B1	NP_001014436.1	DBNL	11|8	19	9.5	2	9|8	0	0	0	0	0	-17.95	1.12	0.26	NP_001161143.1|NP_005498.1|NP_001138519.1|NP_004272.2|	5|5	10	5	430	DBNL_HUMAN
CYP26B1	NP_001096616.1	GIGYF2	11|5	16	8	2	11|5	0	0	0	0	0	-20.61	1	0.26	NP_006436.3|NP_005078.2|NP_009057.1|	6|3	9	4.5	1299	GGYF2_HUMAN
CYP26B1	NP_004528.1	NAP1L1	14|15	29	14.5	2	9|10	0	0	0	0	0	-12.89	1.53	0.26	NP_005773.3|NP_005960.1|NP_060918.2|NP_000976.1|NP_000998.1|NP_001240308.1|NP_005601.1|NP_006127.1|NP_006512.2|NP_001009.1|NP_000652.2|NP_000975.2|NP_009123.1|NP_004272.2|NP_001073341.1|	6|5	11	5.5	391	NP1L1_HUMAN
CYP26B1	NP_006316.1	RAN	13|12	25	12.5	2	9|10	0	0	0	0	0	-15.7	1.32	0.26	NP_065134.1|NP_001123952.1|NP_001121698.1|NP_002262.3|NP_001014831.1|NP_002256.2|NP_006382.1|NP_055555.1|	5|5	10	5	216	RAN_HUMAN
CYP26B1	NP_056054.2	AGTPBP1	26|23	49	24.5	2	16|12	0	0	0	0	0	-15.95	1.75	0.26	NP_001419.1|	16|14	30	15	1186	CBPC1_HUMAN
CYP26B1	NP_056277.2	NOL11	7|4	11	5.5	2	6|6	0	0	0	0	0	-15.09	0.92	0.26	NP_002065.1|NP_004729.1|	4|3	7	3.5	719	NOL11_HUMAN
CYP26B1	NP_001001937.1	ATP5F1A	22|26	48	24	2	19|7	0	0	0	0	0	-14.51	1.85	0.26	NP_004484.1|NP_005336.3|NP_005518.3|NP_000970.1|NP_001129243.1|NP_038470.1|	13|15	28	14	553	ATPA_HUMAN
CYP26B1	NP_001627.2	SLC25A6	19|14	33	16.5	2	12|11	0	0	0	0	0	-19.84	1.43	0.26	NP_002096.1|NP_115805.1|NP_008996.1|NP_004272.2|	6|7	13	6.5	298	ADT3_HUMAN
CYP26B1	NP_001182484.1	CLINT1	14|14	28	14	2	12|7	0	0	0	0	0	-12.9	1.47	0.26	NP_001972.1|NP_003306.3|NP_004850.1|NP_006127.1|	8|7	15	7.5	643	EPN4_HUMAN
CYP26B1	NP_001184223.1	DPYSL3	6|7	13	6.5	2	8|4	0	0	0	0	0	-11.99	1.08	0.26	NP_000242.1|	4|4	8	4	684	DPYL3_HUMAN
CYP26B1	NP_002887.2	RBM4	4|9	13	6.5	2	7|8	0	0	0	0	0	-20.87	0.87	0.26	NP_078934.3|NP_001073341.1|	3|6	9	4.5	364	RBM4_HUMAN
CYP26B1	NP_057368.3	CNOT1	45|47	92	46	2	21|23	0	0	0	0	0	-13.5	2.09	0.26	NP_004770.4|NP_060921.3|	29|30	59	29.5	2376	CNOT1_HUMAN
CYP26B1	NP_783297.2	TJP1	178|261	439	219.5	2	101|78	0	0	0	0	0	-79.05	2.45	0.26	NP_006078.2|NP_001192183.1|	63|71	134	67	1668	ZO1_HUMAN
CYP26B1	NP_000959.2	RPL4	9|5	14	7	2	10|6	0	0	0	0	0	-20.91	0.88	0.27	NP_000960.2|NP_000961.2|NP_000963.1|NP_000966.2|NP_000971.1|NP_000974.1|NP_001002.1|NP_001004.2|NP_001016.1|NP_001028886.1|NP_001029102.1|NP_001030126.1|NP_001030168.1|NP_001243509.1|NP_006089.1|NP_036473.2|NP_055205.2|NP_057018.1|NP_060918.2|NP_065147.1|NP_000958.1|NP_000976.1|NP_000998.1|NP_001155.1|NP_001240308.1|NP_001009.1|NP_000652.2|NP_000969.1|NP_000970.1|NP_000975.2|NP_000993.1|NP_055555…	5|3	8	4	427	RL4_HUMAN
CYP26B1	NP_001018077.1	SERBP1	13|7	20	10	2	11|10	0	0	0	0	0	-26.88	0.95	0.27	NP_001243509.1|NP_001367.2|NP_060598.3|NP_060918.2|	8|5	13	6.5	408	PAIRB_HUMAN
CYP26B1	NP_001243599.1	DPP3	15|19	34	17	2	14|10	0	0	0	0	0	-20.17	1.42	0.27	NP_940916.2|NP_000041.2|	7|12	19	9.5	707	DPP3_HUMAN
CYP26B1	NP_001257420.1	RPL13A	5|10	15	7.5	2	9|8	0	0	0	0	0	-22.86	0.88	0.27	NP_060774.2|NP_060918.2|NP_000958.1|NP_000976.1|NP_000998.1|NP_001240308.1|NP_004090.4|NP_000652.2|NP_000969.1|NP_000970.1|NP_000975.2|NP_000993.1|NP_055555.1|NP_037468.1|	2|4	6	3	142	RL13A_HUMAN
CYP26B1	NP_003960.1	UBE2M	4|12	16	8	2	8|12	0	0	0	0	0	-30.81	0.8	0.27	NP_004883.3|NP_060918.2|NP_001035492.1|NP_001744.2|NP_009057.1|	2|3	5	2.5	183	UBC12_HUMAN
CYP26B1	NP_066272.1	PDLIM1	16|15	31	15.5	2	15|9	0	0	0	0	0	-20.1	1.29	0.27		8|7	15	7.5	329	PDLI1_HUMAN
CYP26B1	NP_653171.1	JPT2	12|8	20	10	2	12|7	0	0	0	0	0	-21.49	1.05	0.27		5|5	10	5	190	JUPI2_HUMAN
CYP26B1	NP_001143.2	SLC25A5	21|17	38	19	2	14|13	0	0	0	0	0	-22.57	1.41	0.27	NP_001240308.1|NP_000652.2|NP_000969.1|NP_000970.1|NP_000975.2|NP_008996.1|NP_055555.1|NP_004272.2|NP_001073341.1|	7|8	15	7.5	298	ADT2_HUMAN
CYP26B1	NP_001035807.1	H2AC19	12|0	12	6	2	10|9	0	0	0	0	0	-40.28	0.63	0.27		6|0	6	3	130	H2A2A_HUMAN
CYP26B1	NP_110379.2	TCP1	10|17	27	13.5	2	13|10	0	0	0	0	0	-25.65	1.17	0.27	NP_001138519.1|	7|9	16	8	556	TCPA_HUMAN
CYP26B1	NP_001098721.1	ZFYVE16	13|13	26	13	2	12|11	0	0	0	0	0	-21.27	1.13	0.28	NP_002795.2|NP_001008709.1|NP_001129201.1|	7|9	16	8	1539	ZFY16_HUMAN
CYP26B1	NP_001272.2	TBCB	15|13	28	14	2	17|11	0	0	0	0	0	-30.05	1	0.28	NP_004902.1|NP_001035918.1|NP_001171546.1|NP_001008709.1|NP_003286.1|NP_001814.2|NP_001960.2|NP_003364.1|NP_001128471.1|	6|2	8	4	244	TBCB_HUMAN
CYP26B1	NP_003312.3	TUFM	20|14	34	17	2	22|10	0	0	0	0	0	-35.08	1.06	0.28	NP_004902.1|NP_005561.1|NP_689485.1|NP_000958.1|NP_000976.1|NP_001193665.1|NP_001240308.1|NP_004850.1|NP_001060.1|NP_000652.2|NP_000969.1|NP_000975.2|NP_056937.2|NP_000179.2|NP_006232.1|NP_001073341.1|	11|9	20	10	455	EFTU_HUMAN
CYP26B1	NP_003325.2	UBA1	29|30	59	29.5	2	19|19	0	0	0	0	0	-24.85	1.55	0.28	NP_004299.1|NP_005796.1|NP_005947.3|NP_056340.2|NP_057105.2|NP_060391.2|NP_064502.9|NP_001171546.1|NP_003339.1|NP_004484.1|NP_006635.2|NP_060830.2|NP_002262.3|NP_919047.2|NP_001007794.1|NP_004272.2|	15|14	29	14.5	1058	UBA1_HUMAN
CYP26B1	NP_004896.1	PRDX6	14|28	42	21	2	19|18	0	0	0	0	0	-44.91	1.14	0.28	NP_002096.1|NP_000041.2|	8|11	19	9.5	224	PRDX6_HUMAN
CYP26B1	NP_056262.3	CAMSAP1	13|12	25	12.5	2	16|8	0	0	0	0	0	-24.09	1.04	0.28	NP_060921.3|	12|11	23	11.5	1602	CAMP1_HUMAN
CYP26B1	AP_000199.1	AP_000199.1	16|20	36	18	2	16|14	0	0	0	0	0	-29.25	1.2	0.28		7|8	15	7.5	496	E1B55_ADE05
CYP26B1	NP_000996.2	RPS3	16|19	35	17.5	2	15|17	0	0	0	0	0	-32.77	1.09	0.28	NP_000998.1|NP_001240308.1|NP_009057.1|NP_079517.1|NP_001009.1|NP_000652.2|NP_000969.1|NP_000970.1|NP_000975.2|NP_000993.1|NP_001158884.1|NP_001073341.1|	8|8	16	8	243	RS3_HUMAN
CYP26B1	NP_001123917.1	ITPRID2	9|18	27	13.5	2	16|12	0	0	0	0	0	-36.62	0.96	0.28	NP_006127.1|	7|7	14	7	1259	ITPI2_HUMAN
CYP26B1	NP_001189360.1	PRDX1	13|14	27	13.5	2	15|11	0	0	0	0	0	-26.55	1.04	0.28	NP_001972.1|NP_006273.1|NP_008835.5|NP_000041.2|NP_006397.1|NP_055555.1|NP_001073341.1|	7|7	14	7	199	PRDX1_HUMAN
CYP26B1	NP_004593.2	STAU1	21|24	45	22.5	2	21|16	0	0	0	0	0	-34.35	1.22	0.28	NP_004631.1|NP_004850.1|NP_005361.2|NP_057215.3|NP_006538.2|NP_005336.3|NP_005518.3|NP_008835.5|NP_008878.3|NP_055045.2|NP_057190.2|NP_705618.1|NP_001419.1|NP_002262.3|NP_055569.1|NP_000652.2|NP_000970.1|NP_000993.1|NP_002256.2|NP_002878.2|NP_004138.1|NP_006297.2|NP_006382.1|NP_055555.1|NP_000179.2|NP_001258664.1|NP_004490.2|NP_002799.3|NP_037468.1|	11|11	22	11	496	STAU1_HUMAN
CYP26B1	NP_006187.2	PCBP1	27|20	47	23.5	2	23|14	0	0	0	0	0	-35.5	1.27	0.28	NP_006810.1|NP_055831.1|NP_001060.1|NP_008996.1|	8|7	15	7.5	356	PCBP1_HUMAN
CYP26B1	NP_001092090.1	PCBP2	23|21	44	22	2	22|13	0	0	0	0	0	-30.62	1.26	0.28	NP_006810.1|NP_060458.3|	6|8	14	7	331	PCBP2_HUMAN
CYP26B1	NP_055535.2	SLK	8|15	23	11.5	2	12|16	0	0	0	0	0	-38.49	0.82	0.28	NP_006232.1|	7|6	13	6.5	1235	SLK_HUMAN
CYP26B1	NP_659498.4	SKA3	28|19	47	23.5	2	21|15	0	0	0	0	0	-35.47	1.31	0.28	NP_612355.1|	10|8	18	9	412	SKA3_HUMAN
CYP26B1	NP_002147.2	HSPD1	33|43	76	38	2	28|26	0	0	0	0	0	-46.98	1.41	0.29	NP_002202.2|NP_004216.2|NP_005304.3|NP_005852.2|NP_060918.2|NP_001244222.1|NP_001137232.1|NP_002819.2|NP_004631.1|NP_005336.3|NP_009057.1|NP_115805.1|	16|17	33	16.5	573	CH60_HUMAN
CYP26B1	NP_002874.1	RANGAP1	81|124	205	102.5	2	68|43	0	0	0	0	0	-80.88	1.85	0.29	NP_005756.2|NP_006436.3|NP_006459.3|NP_056449.1|NP_065134.1|NP_006487.1|NP_002262.3|NP_002256.2|NP_001104490.1|	26|25	51	25.5	587	RAGP1_HUMAN
CYP26B1	NP_055661.3	WASHC5	57|54	111	55.5	2	46|30	0	0	0	0	0	-56.61	1.46	0.29	NP_001162577.1|NP_006127.1|	28|29	57	28.5	1159	WASC5_HUMAN
CYP26B1	NP_071735.2	RBSN	33|31	64	32	2	28|21	0	0	0	0	0	-41.09	1.31	0.29		16|16	32	16	784	RBNS5_HUMAN
CYP26B1	NP_001163886.1	TJP2	60|51	111	55.5	2	37|29	0	0	0	0	0	-42.63	1.68	0.29	NP_001192183.1|	25|22	47	23.5	1157	ZO2_HUMAN
CYP26B1	NP_002511.1	NPM1	32|38	70	35	2	28|23	0	0	0	0	0	-43.16	1.37	0.29	NP_005601.1|NP_004850.1|NP_006538.2|NP_008878.3|NP_009057.1|NP_057212.1|NP_057651.1|NP_001419.1|NP_008938.2|NP_002262.3|NP_001009.1|NP_000652.2|NP_000970.1|NP_000975.2|NP_000993.1|NP_006397.1|NP_008996.1|NP_009123.1|NP_001164274.1|NP_001530.1|NP_036364.2|	8|10	18	9	294	NPM_HUMAN
CYP26B1	NP_003555.1	TAGLN2	33|29	62	31	2	39|14	0	0	0	0	0	-49.84	1.17	0.29	NP_004484.1|NP_057215.3|NP_006635.2|NP_006810.1|NP_001419.1|NP_000041.2|	9|10	19	9.5	199	TAGL2_HUMAN
CYP26B1	NP_004148.1	PRKAR2A	30|36	66	33	2	30|29	0	0	0	0	0	-60.05	1.12	0.29	NP_004850.1|NP_009057.1|NP_055634.3|	10|13	23	11.5	404	KAP2_HUMAN
CYP26B1	NP_001136018.1	LUZP1	0|24	24	12	2	24|21	0	0	0	0	0	-98.35	0.53	0.29		0|2	2	1	1076	LUZP1_HUMAN
CYP26B1	NP_001002857.1	ANXA2	36|51	87	43.5	2	43|43	0	0	0	0	0	-99.39	1.01	0.3	NP_001007215.1|NP_002583.1|NP_002625.1|NP_004628.4|NP_006089.1|NP_002096.1|NP_002568.2|NP_009057.1|NP_004272.2|	15|15	30	15	339	ANXA2_HUMAN
CYP26B1	NP_001393.1	EEF1A1	27|45	72	36	2	38|40	0	0	0	0	0	-99.65	0.92	0.3	NP_002583.1|NP_003135.2|NP_003895.1|NP_004571.2|NP_004628.4|NP_004777.1|NP_006089.1|NP_060918.2|NP_000336.1|NP_000958.1|NP_000976.1|NP_000998.1|NP_001008660.1|NP_001240308.1|NP_002096.1|NP_004484.1|NP_005336.3|NP_000652.2|NP_000970.1|NP_000975.2|NP_000993.1|NP_006247.1|NP_008996.1|NP_009123.1|NP_055555.1|NP_003745.1|	9|9	18	9	462	EF1A1_HUMAN
CYP26B1	NP_004414.3	DVL3	89|69	158	79	2	83|70	0	0	0	0	0	-169.47	1.03	0.3	NP_004090.4|NP_060921.3|	17|17	34	17	716	DVL3_HUMAN
CYP26B1	NP_056261.4	AHCTF1	75|81	156	78	2	89|58	0	0	0	0	0	-149.02	1.06	0.3	NP_060700.2|NP_065134.1|NP_004729.1|NP_056046.1|	40|38	78	39	2275	ELYS_HUMAN
CYP26B1	NP_061903.2	DHX29	61|52	113	56.5	2	61|44	0	0	0	0	0	-108.8	1.08	0.3		26|28	54	27	1369	DHX29_HUMAN
CYP26B1	NP_065821.1	CGN	53|53	106	53	2	63|37	0	0	0	0	0	-98.13	1.06	0.3	NP_006127.1|	30|35	65	32.5	1203	CING_HUMAN
CYP26B1	NP_078822.3	OBI1	42|42	84	42	2	33|38	0	0	0	0	0	-63.88	1.18	0.3	NP_079084.2|	21|21	42	21	726	OBI1_HUMAN
CYP26B1	NP_001019770.1	H2BC18	53|41	94	47	2	51|35	0	0	0	0	0	-91.24	1.09	0.3		7|7	14	7	126	H2B2F_HUMAN
CYP26B1	NP_003518.2	H2BC17	51|41	92	46	2	49|35	0	0	0	0	0	-87.82	1.1	0.3		7|7	14	7	126	H2B1O_HUMAN
CYP26B1	NP_001180345.1	DDX3X	68|63	131	65.5	2	58|59	0	0	0	0	0	-114.42	1.12	0.3	NP_055555.1|NP_003745.1|NP_001073341.1|	22|18	40	20	661	DDX3X_HUMAN
CYP26B1	NP_001952.1	EEF2	69|109	178	89	2	77|67	0	0	0	0	0	-153.29	1.24	0.3	NP_002568.2|NP_004484.1|NP_001419.1|NP_000969.1|NP_000970.1|NP_001814.2|NP_004422.2|NP_078934.3|NP_001073341.1|	22|28	50	25	858	EF2_HUMAN
CYP26B1	NP_003371.2	VIM	39|45	84	42	2	41|34	0	0	0	0	0	-75.19	1.12	0.3	NP_005564.1|NP_009057.1|NP_066565.1|NP_001003407.1|NP_055555.1|NP_004272.2|	21|22	43	21.5	466	VIME_HUMAN
CYP26B1	NP_006588.1	HSPA8	146|187	333	166.5	2	103|82	0	0	0	0	0	-121.04	1.8	0.3	NP_005336.3|NP_006635.2|NP_006695.1|NP_006810.1|NP_008835.5|NP_009057.1|NP_001419.1|NP_001026893.1|NP_000993.1|NP_001070674.1|NP_001138519.1|NP_001230045.1|NP_006382.1|NP_008996.1|NP_055555.1|NP_001530.1|NP_004272.2|NP_001073341.1|	34|35	69	34.5	646	HSP7C_HUMAN
CYP26B1	NP_821133.1	TUBB	75|73	148	74	2	69|54	0	0	0	0	0	-110.68	1.2	0.3	NP_001060.1|NP_005436.1|NP_001230045.1|NP_001960.2|NP_002878.2|NP_008996.1|NP_057235.2|NP_037473.3|NP_001073341.1|	20|18	38	19	444	TBB5_HUMAN
CYP26B1	NP_006079.1	TUBB4B	65|65	130	65	2	64|44	0	0	0	0	0	-95.75	1.2	0.3	NP_001060.1|NP_001073341.1|	19|17	36	18	445	TBB4B_HUMAN
CYP26B1	BirA2-R40G	BirA2-R40G	393|343	736	368	2	291|275	0	0	0	0	0	-500.55	1.3	0.31		20|23	43	21.5	775
CYP26B1	NP_000114.2	ERCC5	3|2	5	2.5	2	7|7	0	0	0	0	0	-23.15	0.36	0.31	NP_002583.1|	3|2	5	2.5	1186	ERCC5_HUMAN
CYP26B1	NP_000402.3	HLCS	25|20	45	22.5	2	33|26	0	0	0	0	0	-75.99	0.76	0.31		11|12	23	11.5	726	BPL1_HUMAN
CYP26B1	NP_000911.2	PC	572|509	1081	540.5	2	826|694	0	0	0	0	0	#NAME?	0.71	0.31	NP_001019820.1|NP_001106673.1|NP_001137533.1|NP_002626.1|NP_002941.1|NP_004628.4|NP_005947.3|NP_000692.2|NP_003339.1|NP_001129243.1|	65|61	126	63	1178	PYC_HUMAN
CYP26B1	NP_000964.1	RPL8	11|13	24	12	2	12|18	0	0	0	0	0	-36.91	0.8	0.31	NP_000966.2|NP_000971.1|NP_000974.1|NP_001002.1|NP_001004.2|NP_001016.1|NP_001028886.1|NP_001030168.1|NP_001243509.1|NP_006764.3|NP_060918.2|NP_065147.1|NP_000958.1|NP_000976.1|NP_000998.1|NP_001240308.1|NP_064504.2|NP_001009.1|NP_000652.2|NP_000969.1|NP_000970.1|NP_000975.2|NP_000993.1|NP_055555.1|NP_001073341.1|NP_001104490.1|	4|3	7	3.5	257	RL8_HUMAN
CYP26B1	NP_001005335.1	HNRNPL	5|9	14	7	2	13|9	0	0	0	0	0	-32.68	0.64	0.31	NP_001029102.1|NP_001107565.1|NP_001161143.1|NP_001367.2|NP_006796.1|NP_006827.1|NP_060391.2|NP_060918.2|NP_071496.1|NP_001244222.1|NP_004530.1|NP_055555.1|	4|6	10	5	456	HNRPL_HUMAN
CYP26B1	NP_001007103.1	L3MBTL3	2|0	2	1	2	22|18	0	0	0	0	0	-87.15	0.05	0.31		2|0	2	1	755	LMBL3_HUMAN
CYP26B1	NP_001007554.1	CSDE1	11|18	29	14.5	2	42|35	0	0	0	0	0	-131.91	0.38	0.31	NP_009109.3|NP_689926.1|NP_938148.1|NP_002568.2|NP_001104490.1|	8|9	17	8.5	798	CSDE1_HUMAN
CYP26B1	NP_001008844.1	DSP	3|0	3	1.5	2	25|7	0	0	0	0	0	-68.2	0.09	0.31	NP_005960.1|NP_060918.2|NP_612510.1|NP_000215.1|NP_001243211.1|NP_009057.1|NP_001230045.1|NP_057195.2|	3|0	3	1.5	2272	DESP_HUMAN
CYP26B1	NP_001008938.1	CKAP5	10|10	20	10	2	27|20	0	0	0	0	0	-72.31	0.43	0.31	NP_001167568.1|NP_853553.1|NP_006274.2|NP_004272.2|NP_036364.2|	9|8	17	8.5	2032	CKAP5_HUMAN
CYP26B1	NP_001010.2	RPS15A	7|8	15	7.5	2	9|9	0	0	0	0	0	-21.25	0.83	0.31	NP_001016.1|NP_001028886.1|NP_001029102.1|NP_001030168.1|NP_001177966.1|NP_001243509.1|NP_002793.2|NP_003565.4|NP_006764.3|NP_006796.1|NP_057018.1|NP_060598.3|NP_060918.2|NP_000958.1|NP_000976.1|NP_000998.1|NP_001240308.1|NP_004631.1|NP_001009.1|NP_000652.2|NP_000969.1|NP_000970.1|NP_000975.2|NP_000993.1|NP_008996.1|	3|4	7	3.5	130	RS15A_HUMAN
CYP26B1	NP_001020262.1	ABCF1	3|2	5	2.5	2	2|4	0	0	0	0	0	-7.24	0.83	0.31	NP_006796.1|NP_006538.2|NP_066565.1|NP_002808.3|	3|2	5	2.5	845	ABCF1_HUMAN
CYP26B1	NP_001029249.1	H4C15	13|11	24	12	2	22|23	0	0	0	0	0	-66.05	0.53	0.31	NP_060918.2|	4|5	9	4.5	103	H4_HUMAN
CYP26B1	NP_001032752.1	EEF1B2	6|3	9	4.5	2	10|8	0	0	0	0	0	-29.01	0.5	0.31	NP_001034966.1|NP_060918.2|NP_002096.1|NP_001419.1|NP_001530.1|	3|2	5	2.5	225	EF1B_HUMAN
CYP26B1	NP_001035863.1	CEP170	4|3	7	3.5	2	25|31	0	0	0	0	0	-110.56	0.12	0.31	NP_001091995.1|NP_001243875.1|NP_060191.3|NP_001008709.1|NP_006695.1|NP_005436.1|NP_001034764.1|NP_004530.1|NP_001077430.1|NP_060921.3|	4|2	6	3	1486	CE170_HUMAN
CYP26B1	NP_001035879.1	PSPC1	8|7	15	7.5	2	15|12	0	0	0	0	0	-38.51	0.56	0.31	NP_071496.1|	5|4	9	4.5	523	PSPC1_HUMAN
CYP26B1	NP_001036069.1	XRN1	15|13	28	14	2	20|18	0	0	0	0	0	-48.51	0.74	0.31	NP_002793.2|NP_005773.3|NP_065147.1|NP_078824.2|NP_000998.1|NP_064504.2|NP_060921.3|	10|6	16	8	1693	XRN1_HUMAN
CYP26B1	NP_001074010.2	MGA	8|11	19	9.5	2	15|8	0	0	0	0	0	-28.65	0.83	0.31	NP_002795.2|	7|7	14	7	2856	MGAP_HUMAN
CYP26B1	NP_001087.2	ACLY	13|13	26	13	2	39|33	0	0	0	0	0	-116.47	0.36	0.31	NP_031374.2|NP_060918.2|NP_065134.1|NP_006512.2|NP_006810.1|NP_005906.2|NP_004272.2|	8|9	17	8.5	1101	ACLY_HUMAN
CYP26B1	NP_001091974.1	DDX17	8|7	15	7.5	2	12|14	0	0	0	0	0	-36.53	0.58	0.31	NP_005304.3|NP_060918.2|NP_001244222.1|NP_001137232.1|NP_001155.1|NP_001005413.1|NP_008938.2|NP_060830.2|NP_005021.2|NP_008996.1|NP_055555.1|	4|3	7	3.5	731	DDX17_HUMAN
CYP26B1	NP_001099008.1	MYBBP1A	3|2	5	2.5	2	12|9	0	0	0	0	0	-37.91	0.24	0.31	NP_001138610.1|NP_001243509.1|NP_002583.1|NP_006436.3|NP_006796.1|NP_055205.2|NP_055781.2|NP_060774.2|NP_060918.2|NP_002884.1|NP_004636.1|NP_000970.1|NP_000975.2|NP_001719.2|NP_036364.2|	3|2	5	2.5	1332	MBB1A_HUMAN
CYP26B1	NP_001120654.1	CEP55	2|2	4	2	2	6|0	0	0	0	0	0	-6.45	0.67	0.31	NP_005890.2|NP_940953.2|NP_004851.2|NP_005393.2|NP_009057.1|NP_002256.2|NP_060921.3|	2|2	4	2	464	CEP55_HUMAN
CYP26B1	NP_001120792.1	UBAP2L	36|36	72	36	2	64|54	0	0	0	0	0	-160.02	0.61	0.31	NP_003565.4|NP_008938.2|NP_004272.2|	17|15	32	16	983	UBP2L_HUMAN
CYP26B1	NP_001137502.1	NAT10	10|9	19	9.5	2	27|17	0	0	0	0	0	-68.07	0.43	0.31	NP_001243509.1|NP_006764.3|NP_056340.2|NP_057018.1|NP_060598.3|NP_060918.2|	4|4	8	4	953	NAT10_HUMAN
CYP26B1	NP_001139547.1	RPAP3	5|6	11	5.5	2	6|6	0	0	0	0	0	-13.47	0.92	0.31	NP_060386.1|NP_001008709.1|NP_006695.1|NP_001138519.1|NP_008996.1|NP_057195.2|NP_036526.2|	3|5	8	4	631	RPAP3_HUMAN
CYP26B1	NP_001157016.1	SYNRG	2|4	6	3	2	11|7	0	0	0	0	0	-31.53	0.33	0.31	NP_004857.4|NP_004729.1|	2|3	5	2.5	1236	SYNRG_HUMAN
CYP26B1	NP_001157852.1	STAU2	27|26	53	26.5	2	29|31	0	0	0	0	0	-67.79	0.88	0.31	NP_060774.2|	13|12	25	12.5	570	STAU2_HUMAN
CYP26B1	NP_001171753.1	PRMT7	10|0	10	5	2	11|9	0	0	0	0	0	-42.49	0.5	0.31	NP_938148.1|NP_003899.2|	5|0	5	2.5	642	ANM7_HUMAN
CYP26B1	NP_001180384.1	NSUN2	5|5	10	5	2	17|8	0	0	0	0	0	-38.28	0.4	0.31	NP_001243509.1|NP_001596.2|NP_055955.1|NP_056449.1|NP_060918.2|NP_061915.2|	4|4	8	4	732	NSUN2_HUMAN
CYP26B1	NP_001182122.1	NASP	5|10	15	7.5	2	21|16	0	0	0	0	0	-63.6	0.41	0.31	NP_002884.1|NP_005601.1|NP_006810.1|NP_009057.1|NP_060624.1|NP_004272.2|	4|5	9	4.5	724	NASP_HUMAN
CYP26B1	NP_001188267.1	SAFB	2|0	2	1	2	14|7	0	0	0	0	0	-44.43	0.1	0.31	NP_006827.1|NP_149351.1|NP_008938.2|NP_008996.1|NP_003478.1|	2|0	2	1	917	SAFB1_HUMAN
CYP26B1	NP_001229831.1	AKAP1	7|2	9	4.5	2	15|15	0	0	0	0	0	-57.25	0.3	0.31	NP_002625.1|NP_001164274.1|	4|2	6	3	903	AKAP1_HUMAN
CYP26B1	NP_001238978.1	PCMT1	3|0	3	1.5	2	4|2	0	0	0	0	0	-11.57	0.5	0.31	NP_001258978.1|NP_006546.1|NP_060918.2|NP_077719.2|NP_002568.2|NP_005750.4|NP_068817.1|NP_001419.1|NP_060458.3|NP_036526.2|	3|0	3	1.5	286	PIMT_HUMAN
CYP26B1	NP_001239085.1	GEMIN5	4|3	7	3.5	2	22|15	0	0	0	0	0	-69.23	0.19	0.31	NP_009109.3|NP_003127.1|NP_060921.3|	4|2	6	3	1507	GEMI5_HUMAN
CYP26B1	NP_001348.2	DHX9	41|40	81	40.5	2	41|41	0	0	0	0	0	-86.07	0.99	0.31	NP_002219.1|NP_002287.2|NP_002583.1|NP_004777.1|NP_005773.3|NP_006436.3|NP_006796.1|NP_055205.2|NP_060918.2|NP_001091.1|NP_001155.1|NP_002096.1|NP_006512.2|NP_006538.2|NP_008835.5|NP_066565.1|NP_000652.2|NP_002808.3|NP_001243193.1|NP_001073341.1|NP_036364.2|	22|21	43	21.5	1270	DHX9_HUMAN
CYP26B1	NP_001349.2	DHX15	3|4	7	3.5	2	7|7	0	0	0	0	0	-20.89	0.5	0.31	NP_001511.2|NP_002287.2|NP_002583.1|NP_006436.3|NP_006764.3|NP_006793.1|NP_036558.3|NP_057018.1|NP_060918.2|NP_061915.2|NP_775741.1|NP_001155.1|NP_001193665.1|NP_001419.1|NP_000242.1|NP_001070674.1|NP_009123.1|NP_055555.1|NP_001073341.1|	2|3	5	2.5	795	DHX15_HUMAN
CYP26B1	NP_001460.1	XRCC6	3|6	9	4.5	2	15|12	0	0	0	0	0	-47.87	0.33	0.31	NP_002583.1|NP_003923.2|NP_005304.3|NP_006835.2|NP_060918.2|NP_938148.1|NP_001010989.1|NP_001120700.1|NP_001121168.1|NP_002096.1|NP_005601.1|NP_003286.1|NP_004850.1|NP_008835.5|NP_055831.1|NP_001419.1|NP_004636.1|NP_000242.1|NP_004530.1|NP_001104490.1|	3|4	7	3.5	609	XRCC6_HUMAN
CYP26B1	NP_001609.2	PARP1	24|17	41	20.5	2	43|37	0	0	0	0	0	-123.58	0.51	0.31	NP_002219.1|NP_002583.1|NP_002625.1|NP_004335.1|NP_060918.2|NP_001244222.1|NP_002096.1|NP_008835.5|NP_055831.1|NP_009123.1|NP_001007794.1|NP_001158884.1|NP_004272.2|	12|10	22	11	1014	PARP1_HUMAN
CYP26B1	NP_001793.1	CDR2	6|5	11	5.5	2	14|7	0	0	0	0	0	-30.4	0.52	0.31	NP_000041.2|	6|4	10	5	454	CDR2_HUMAN
CYP26B1	NP_001896.2	CTPS1	9|7	16	8	2	12|13	0	0	0	0	0	-34.59	0.64	0.31	NP_009109.3|NP_060918.2|NP_061915.2|NP_003866.1|NP_056937.2|NP_003364.1|NP_001073341.1|	6|3	9	4.5	591	PYRG1_HUMAN
CYP26B1	NP_002131.2	HNRNPK	18|13	31	15.5	2	23|15	0	0	0	0	0	-48.36	0.82	0.31	NP_004628.4|NP_005304.3|NP_006796.1|NP_036558.3|NP_060391.2|NP_060918.2|NP_001244222.1|NP_001155.1|NP_005750.4|NP_009057.1|NP_060093.3|NP_001960.2|NP_055555.1|NP_003745.1|NP_004272.2|NP_001073341.1|NP_001128471.1|NP_001104490.1|	10|6	16	8	464	HNRPK_HUMAN
CYP26B1	NP_002936.1	RPA1	5|0	5	2.5	2	11|11	0	0	0	0	0	-46.94	0.23	0.31	NP_004085.1|NP_004628.4|NP_004883.3|NP_005947.3|NP_006436.3|NP_006658.1|NP_006796.1|NP_036558.3|NP_060598.3|NP_001027454.1|NP_001244222.1|NP_001164608.1|NP_001171725.1|NP_001240308.1|NP_001744.2|NP_001777.1|NP_004850.1|NP_005361.2|NP_002861.1|NP_057215.3|NP_004152.1|NP_005564.1|NP_008835.5|NP_065393.1|NP_003899.2|NP_056380.2|NP_000050.2|NP_005436.1|NP_000242.1|NP_000652.2|NP_000970.1|NP_000993.1|…	5|0	5	2.5	616	RFA1_HUMAN
CYP26B1	NP_003153.2	STRN	14|17	31	15.5	2	29|19	0	0	0	0	0	-65.67	0.65	0.31	NP_004085.1|NP_009090.2|NP_068749.3|NP_001035918.1|NP_001077362.1|NP_006273.1|NP_008938.2|	9|11	20	10	780	STRN_HUMAN
CYP26B1	NP_003585.3	TTF2	5|5	10	5	2	5|5	0	0	0	0	0	-9.96	1	0.31	NP_004335.1|NP_055746.3|NP_006397.1|	3|4	7	3.5	1162	TTF2_HUMAN
CYP26B1	NP_003633.1	HAT1	2|0	2	1	2	8|5	0	0	0	0	0	-26.98	0.15	0.31	NP_002096.1|NP_002884.1|NP_005601.1|NP_005336.3|NP_078934.3|NP_060624.1|	2|0	2	1	419	HAT1_HUMAN
CYP26B1	NP_003676.2	KHSRP	5|4	9	4.5	2	14|12	0	0	0	0	0	-43.14	0.35	0.31	NP_005960.1|NP_060918.2|NP_001244222.1|NP_001155.1|NP_008938.2|NP_060624.1|NP_001073341.1|	5|3	8	4	711	FUBP2_HUMAN
CYP26B1	NP_003698.1	RUVBL1	4|5	9	4.5	2	20|17	0	0	0	0	0	-66.32	0.24	0.31	NP_004453.3|NP_006107.1|NP_037386.1|NP_055908.1|NP_060386.1|NP_060918.2|NP_061981.2|NP_001123478.1|NP_001008709.1|NP_002096.1|NP_004090.4|NP_004484.1|NP_000507.1|NP_005518.3|NP_008835.5|NP_079517.1|NP_001138519.1|NP_002256.2|NP_057195.2|	2|4	6	3	456	RUVB1_HUMAN
CYP26B1	NP_004095.4	FASN	61|51	112	56	2	81|51	0	0	0	0	0	-158.97	0.85	0.31	NP_057226.1|NP_001171546.1|NP_002825.3|NP_003306.3|NP_055555.1|	31|23	54	27	2511	FAS_HUMAN
CYP26B1	NP_004334.1	CALR	4|6	10	5	2	10|7	0	0	0	0	0	-24.81	0.59	0.31	NP_005304.3|NP_938148.1|NP_002096.1|NP_002107.3|NP_002568.2|NP_003286.1|NP_009057.1|NP_001419.1|	3|4	7	3.5	417	CALR_HUMAN
CYP26B1	NP_004387.1	DDX5	8|8	16	8	2	10|11	0	0	0	0	0	-25.18	0.76	0.31	NP_005773.3|NP_006764.3|NP_006796.1|NP_036473.2|NP_036558.3|NP_060918.2|NP_001244222.1|NP_005644.2|NP_006538.2|NP_008835.5|NP_055831.1|NP_001005413.1|NP_008938.2|NP_003866.1|NP_008996.1|NP_055555.1|NP_001073341.1|	4|3	7	3.5	614	DDX5_HUMAN
CYP26B1	NP_004412.2	DVL1	39|23	62	31	2	48|39	0	0	0	0	0	-124.8	0.71	0.31	NP_060458.3|NP_000242.1|NP_009042.1|	16|11	27	13.5	670	DVL1_HUMAN
CYP26B1	NP_004413.1	DVL2	92|84	176	88	2	148|123	0	0	0	0	0	-365.52	0.65	0.31	NP_005021.2|NP_004272.2|	20|21	41	20.5	736	DVL2_HUMAN
CYP26B1	NP_004492.2	HNRNPU	9|8	17	8.5	2	31|20	0	0	0	0	0	-84.88	0.33	0.31	NP_005561.1|NP_005773.3|NP_006436.3|NP_006658.1|NP_006764.3|NP_006796.1|NP_036473.2|NP_055205.2|NP_055781.2|NP_057018.1|NP_057733.2|NP_060598.3|NP_060918.2|NP_065147.1|NP_077005.2|NP_116249.2|NP_219482.1|NP_000215.1|NP_000958.1|NP_000976.1|NP_000998.1|NP_001244222.1|NP_001240308.1|NP_006538.2|NP_008878.3|NP_057651.1|NP_066565.1|NP_079517.1|NP_689478.1|NP_073739.3|NP_001009.1|NP_000652.2|NP_000969…	7|6	13	6.5	806	HNRPU_HUMAN
CYP26B1	NP_004514.2	KIF11	3|3	6	3	2	5|5	0	0	0	0	0	-13.05	0.6	0.31	NP_006835.2|NP_036473.2|NP_055929.1|NP_001777.1|NP_004448.2|NP_203753.1|NP_653284.2|NP_000975.2|	2|2	4	2	1056	KIF11_HUMAN
CYP26B1	NP_004629.3	PRRC2A	9|0	9	4.5	2	13|9	0	0	0	0	0	-46.94	0.41	0.31	NP_060918.2|NP_938148.1|NP_001248319.1|NP_003745.1|	9|0	9	4.5	2157	PRC2A_HUMAN
CYP26B1	NP_004732.2	NOLC1	5|4	9	4.5	2	18|9	0	0	0	0	0	-44.81	0.33	0.31	NP_057018.1|NP_789782.1|NP_000998.1|NP_001027454.1|NP_001240308.1|NP_004636.1|NP_000975.2|NP_036364.2|NP_001104490.1|	2|2	4	2	699	NOLC1_HUMAN
CYP26B1	NP_005057.1	SFPQ	7|7	14	7	2	18|16	0	0	0	0	0	-52.54	0.41	0.31	NP_036558.3|NP_037386.1|NP_001155.1|NP_001008709.1|NP_064504.2|NP_005436.1|NP_001230045.1|NP_000359.1|	2|2	4	2	707	SFPQ_HUMAN
CYP26B1	NP_005076.3	NUP214	18|13	31	15.5	2	76|60	0	0	0	0	0	-251.72	0.23	0.31	NP_005498.1|NP_065134.1|NP_005518.3|NP_002262.3|NP_002256.2|	12|11	23	11.5	2090	NU214_HUMAN
CYP26B1	NP_005115.2	NUP153	13|15	28	14	2	29|25	0	0	0	0	0	-79.82	0.52	0.31	NP_060700.2|NP_065134.1|NP_116231.2|NP_001008709.1|NP_060197.4|NP_705618.1|NP_002262.3|NP_055950.1|NP_001316.1|NP_002256.2|NP_006382.1|NP_056046.1|NP_060221.2|	9|11	20	10	1475	NU153_HUMAN
CYP26B1	NP_005198.1	CRKL	16|12	28	14	2	26|14	0	0	0	0	0	-53.65	0.7	0.31	NP_077719.2|NP_001074324.1|NP_001972.1|NP_002825.3|NP_057195.2|NP_004272.2|	9|7	16	8	303	CRKL_HUMAN
CYP26B1	NP_005325.2	HCFC1	6|9	15	7.5	2	24|20	0	0	0	0	0	-75.68	0.34	0.31	NP_001008709.1|NP_002884.1|NP_005601.1|NP_060624.1|	3|5	8	4	2035	HCFC1_HUMAN
CYP26B1	NP_005372.2	NCL	15|18	33	16.5	2	78|64	0	0	0	0	0	-258.79	0.23	0.31	NP_005960.1|NP_060918.2|NP_065147.1|NP_000958.1|NP_000998.1|NP_001172005.1|NP_001240308.1|NP_001777.1|NP_002096.1|NP_000652.2|NP_000970.1|NP_001230045.1|NP_002256.2|NP_004272.2|NP_001073341.1|NP_001104490.1|	7|9	16	8	710	NUCL_HUMAN
CYP26B1	NP_005753.1	TRIM28	23|11	34	17	2	46|25	0	0	0	0	0	-118.54	0.48	0.31	NP_055955.1|NP_060918.2|NP_001120700.1|NP_001008709.1|NP_002096.1|NP_002108.4|NP_003339.1|NP_006512.2|NP_055831.1|NP_001005413.1|	8|7	15	7.5	835	TIF1B_HUMAN
CYP26B1	NP_005900.2	MAP1B	22|19	41	20.5	2	124|98	0	0	0	0	0	-418.45	0.18	0.31	NP_000336.1|NP_001008709.1|NP_006273.1|NP_055555.1|	10|10	20	10	2468	MAP1B_HUMAN
CYP26B1	NP_005959.2	HNRNPM	12|7	19	9.5	2	26|18	0	0	0	0	0	-73.03	0.43	0.31	NP_006436.3|NP_006796.1|NP_036558.3|NP_037386.1|NP_055205.2|NP_060918.2|NP_060979.2|NP_000998.1|NP_001036041.1|NP_001244222.1|NP_001254507.1|NP_004090.4|NP_005564.1|NP_006538.2|NP_055831.1|NP_065393.1|NP_066565.1|NP_001419.1|NP_005436.1|NP_000969.1|NP_000970.1|NP_000975.2|NP_000993.1|NP_001230045.1|NP_008996.1|NP_009123.1|NP_055555.1|NP_001243193.1|	10|6	16	8	730	HNRPM_HUMAN
CYP26B1	NP_006136.1	DNAJB1	7|12	19	9.5	2	20|19	0	0	0	0	0	-62.77	0.49	0.31	NP_055428.1|NP_000336.1|NP_003306.3|NP_005336.3|NP_006635.2|NP_006810.1|NP_008996.1|NP_057195.2|	3|8	11	5.5	340	DNJB1_HUMAN
CYP26B1	NP_006280.3	TLN1	6|9	15	7.5	2	17|9	0	0	0	0	0	-38.23	0.58	0.31	NP_001074324.1|NP_060830.2|NP_000703.2|NP_006397.1|NP_003364.1|	6|8	14	7	2541	TLN1_HUMAN
CYP26B1	NP_006576.2	CCT8	32|44	76	38	2	65|78	0	0	0	0	0	-217.98	0.53	0.31	NP_037386.1|NP_000692.2|NP_001020413.1|NP_001077362.1|NP_002794.1|NP_004090.4|NP_009057.1|NP_079517.1|NP_001138519.1|	16|17	33	16.5	548	TCPQ_HUMAN
CYP26B1	NP_006591.1	NUDC	15|31	46	23	2	34|37	0	0	0	0	0	-109.78	0.65	0.31	NP_036367.2|NP_037520.1|NP_002568.2|NP_001419.1|NP_005021.2|NP_001530.1|	9|8	17	8.5	331	NUDC_HUMAN
CYP26B1	NP_006657.1	RUVBL2	31|30	61	30.5	2	75|72	0	0	0	0	0	-230.61	0.41	0.31	NP_037386.1|NP_055908.1|NP_057018.1|NP_060386.1|NP_071413.1|NP_000998.1|NP_001077362.1|NP_001008709.1|NP_004090.4|NP_005518.3|NP_009057.1|NP_079517.1|NP_000041.2|NP_002256.2|NP_057195.2|NP_078934.3|NP_001158884.1|NP_004272.2|	13|12	25	12.5	463	RUVB2_HUMAN
CYP26B1	NP_006833.2	SF3B2	11|9	20	10	2	26|23	0	0	0	0	0	-78.61	0.41	0.31	NP_036558.3|NP_060774.2|NP_060918.2|NP_001155.1|NP_057212.1|NP_055555.1|NP_004272.2|	6|7	13	6.5	895	SF3B2_HUMAN
CYP26B1	NP_009103.2	NUP50	4|4	8	4	2	26|13	0	0	0	0	0	-69.97	0.21	0.31	NP_060700.2|NP_065134.1|NP_001171546.1|NP_001254507.1|NP_002256.2|NP_004530.1|NP_056046.1|NP_036526.2|	3|3	6	3	468	NUP50_HUMAN
CYP26B1	NP_009176.2	ATXN2L	19|17	36	18	2	52|46	0	0	0	0	0	-160.55	0.37	0.31		11|9	20	10	1075	ATX2L_HUMAN
CYP26B1	NP_009330.1	STAT1	2|5	7	3.5	2	21|19	0	0	0	0	0	-79.04	0.17	0.31	NP_060918.2|NP_001020413.1|NP_001123356.1|NP_002568.2|NP_002819.2|NP_009057.1|	2|3	5	2.5	750	STAT1_HUMAN
CYP26B1	NP_031401.1	TARDBP	6|4	10	5	2	7|6	0	0	0	0	0	-17.01	0.77	0.31	NP_055205.2|NP_055781.2|NP_057018.1|NP_060598.3|NP_060918.2|NP_067026.3|NP_848927.2|NP_000958.1|NP_000976.1|NP_000998.1|NP_001020413.1|NP_001036041.1|NP_001244222.1|NP_001193665.1|NP_001240308.1|NP_004309.2|NP_004484.1|NP_006073.2|NP_006635.2|NP_009057.1|NP_064504.2|NP_073739.3|NP_000652.2|NP_000969.1|NP_000975.2|NP_000993.1|NP_001164274.1|NP_004490.2|	4|2	6	3	414	TADBP_HUMAN
CYP26B1	NP_036205.1	CCT5	29|30	59	29.5	2	65|65	0	0	0	0	0	-198.26	0.45	0.31	NP_037386.1|NP_001020413.1|NP_001077362.1|NP_001244222.1|NP_001091.1|NP_001777.1|NP_002065.1|NP_002096.1|NP_009057.1|NP_001138519.1|NP_001007794.1|	14|15	29	14.5	541	TCPE_HUMAN
CYP26B1	NP_036244.2	TPX2	6|0	6	3	2	8|12	0	0	0	0	0	-42.49	0.3	0.31	NP_002256.2|	5|0	5	2.5	747	TPX2_HUMAN
CYP26B1	NP_036252.1	CD2AP	12|8	20	10	2	27|20	0	0	0	0	0	-76.97	0.43	0.31	NP_060391.2|NP_001171546.1|NP_006127.1|NP_001316.1|NP_036526.2|	8|7	15	7.5	639	CD2AP_HUMAN
CYP26B1	NP_036439.2	EPB41L3	4|0	4	2	2	12|10	0	0	0	0	0	-46.94	0.18	0.31	NP_055428.1|NP_001164006.1|NP_001009.1|NP_055555.1|	3|0	3	1.5	1087	E41L3_HUMAN
CYP26B1	NP_036565.2	SF3B1	6|4	10	5	2	66|55	0	0	0	0	0	-249.99	0.08	0.31	NP_060774.2|NP_060918.2|NP_149351.1|NP_775741.1|NP_000958.1|NP_001155.1|NP_001008709.1|NP_001646.2|NP_006073.2|NP_057212.1|NP_000975.2|NP_055555.1|NP_001258664.1|NP_005906.2|	4|3	7	3.5	1304	SF3B1_HUMAN
CYP26B1	NP_037397.2	VPS51	5|3	8	4	2	21|19	0	0	0	0	0	-75.73	0.2	0.31	NP_001258539.1|NP_001719.2|	5|3	8	4	782	VPS51_HUMAN
CYP26B1	NP_054733.2	SNRNP200	3|0	3	1.5	2	26|24	0	0	0	0	0	-109.53	0.06	0.31	NP_060918.2|NP_000336.1|NP_001020413.1|NP_002794.1|NP_006073.2|NP_055555.1|NP_001258803.1|	3|0	3	1.5	2136	U520_HUMAN
CYP26B1	NP_055144.3	EDC4	18|21	39	19.5	2	71|46	0	0	0	0	0	-196.9	0.33	0.31	NP_004850.1|NP_006538.2|NP_066565.1|NP_001719.2|	9|11	20	10	1401	EDC4_HUMAN
CYP26B1	NP_055412.2	DNTTIP2	2|2	4	2	2	10|5	0	0	0	0	0	-25.12	0.27	0.31		2|2	4	2	756	TDIF2_HUMAN
CYP26B1	NP_055456.2	MDC1	4|3	7	3.5	2	38|19	0	0	0	0	0	-111.95	0.12	0.31	NP_060282.1|NP_077005.2|NP_079106.3|NP_853553.1|NP_001003712.1|NP_001164120.1|NP_001008709.1|NP_001672.1|NP_002096.1|NP_008835.5|NP_001419.1|NP_008938.2|NP_002256.2|NP_006297.2|NP_037468.1|	3|2	5	2.5	2089	MDC1_HUMAN
CYP26B1	NP_055644.2	DDX46	4|0	4	2	2	29|24	0	0	0	0	0	-116.26	0.08	0.31	NP_001155.1|NP_065393.1|NP_001158884.1|	4|0	4	2	1031	DDX46_HUMAN
CYP26B1	NP_055860.1	WAPL	5|3	8	4	2	8|5	0	0	0	0	0	-18.92	0.62	0.31	NP_009057.1|NP_005436.1|NP_006297.2|	3|3	6	3	1190	WAPL_HUMAN
CYP26B1	NP_055987.2	PRRC2C	8|4	12	6	2	28|29	0	0	0	0	0	-109.38	0.21	0.31		6|4	10	5	2817	PRC2C_HUMAN
CYP26B1	NP_056110.2	SMCHD1	4|2	6	3	2	55|44	0	0	0	0	0	-209.53	0.06	0.31		3|2	5	2.5	2005	SMHD1_HUMAN
CYP26B1	NP_056156.2	NCAPH	4|3	7	3.5	2	16|15	0	0	0	0	0	-56.38	0.23	0.31	NP_001777.1|NP_005564.1|NP_009057.1|NP_001186307.1|NP_073615.2|	3|3	6	3	741	CND2_HUMAN
CYP26B1	NP_060117.3	FTSJ3	5|4	9	4.5	2	14|6	0	0	0	0	0	-30.34	0.45	0.31	NP_060598.3|NP_060774.2|NP_060918.2|NP_065147.1|NP_116249.2|NP_219482.1|NP_002794.1|NP_008878.3|NP_055045.2|NP_000652.2|	3|2	5	2.5	847	SPB1_HUMAN
CYP26B1	NP_060919.2	UBAP2	12|11	23	11.5	2	21|8	0	0	0	0	0	-34.29	0.79	0.31	NP_005078.2|	7|7	14	7	1119	UBAP2_HUMAN
CYP26B1	NP_064551.3	MCCC1	174|155	329	164.5	2	293|215	0	0	0	0	0	-689.92	0.65	0.31	NP_001073341.1|	30|30	60	30	725	MCCA_HUMAN
CYP26B1	NP_064709.2	CIAPIN1	5|3	8	4	2	9|5	0	0	0	0	0	-20.92	0.57	0.31	NP_000242.1|NP_006232.1|	4|2	6	3	312	CPIN1_HUMAN
CYP26B1	NP_065090.1	PCNP	6|0	6	3	2	9|9	0	0	0	0	0	-38.04	0.33	0.31	NP_775741.1|	2|0	2	1	178	PCNP_HUMAN
CYP26B1	NP_065823.1	NUFIP2	9|10	19	9.5	2	29|32	0	0	0	0	0	-103.55	0.31	0.31	NP_001172005.1|	5|7	12	6	695	NUFP2_HUMAN
CYP26B1	NP_076943.1	TRIR	2|0	2	1	2	5|4	0	0	0	0	0	-18.17	0.22	0.31	NP_775741.1|	2|0	2	1	176	TRIR_HUMAN
CYP26B1	P00761	P00761	49|104	153	76.5	2	111|133	0	0	0	0	0	-384.95	0.63	0.31		4|4	8	4	231
CYP26B1	Streptavidin	Streptavidin	575|530	1105	552.5	2	826|841	0	0	0	0	0	#NAME?	0.66	0.31		6|5	11	5.5	775
CYP26B1	BGAL_ECOLI	lacZ	120|110	230	115	2	104|90	0	0	0	0	0	-182.01	1.19	0.31		38|38	76	38	1024	BGAL_ECOLI
CYP26B1	LYSC_CHICK	LYZ	2|2	4	2	2	3|4	0	0	0	0	0	-9.17	0.57	0.31		2|2	4	2	147	LYSC_CHICK
CYP26B1	NP_000217.2	KRT9	55|54	109	54.5	2	154|77	0	0	0	0	0	-346	0.47	0.31	NP_001972.1|NP_055555.1|NP_001073341.1|	24|20	44	22	623	K1C9_HUMAN
CYP26B1	NP_000412.3	KRT10	48|51	99	49.5	2	161|130	0	0	0	0	0	-484.3	0.34	0.31	NP_001972.1|NP_055555.1|NP_001073341.1|	17|17	34	17	584	K1C10_HUMAN
CYP26B1	NP_000517.2	KRT14	19|21	40	20	2	113|50	0	0	0	0	0	-290.67	0.25	0.31	NP_001972.1|NP_055555.1|NP_001073341.1|	6|7	13	6.5	472	K1C14_HUMAN
CYP26B1	NP_000273.2	PCCA	403|286	689	344.5	2	437|443	0	0	0	0	0	#NAME?	0.78	0.31	NP_003339.1|	50|46	96	48	728	PCCA_HUMAN
CYP26B1	NP_000347.2	TCOF1	5|9	14	7	2	44|42	0	0	0	0	0	-169.22	0.16	0.31	NP_001138519.1|	4|5	9	4.5	1411	TCOF_HUMAN
CYP26B1	NP_000523.2	PCCB	45|37	82	41	2	66|38	0	0	0	0	0	-130.38	0.79	0.31	NP_001972.1|NP_003339.1|	21|17	38	19	539	PCCB_HUMAN
CYP26B1	NP_000537.3	TP53	11|19	30	15	2	32|32	0	0	0	0	0	-104.77	0.47	0.31	NP_000958.1|NP_000998.1|NP_001244222.1|NP_001123952.1|NP_001129224.1|NP_001155197.1|NP_001008709.1|NP_001240308.1|NP_001777.1|NP_002096.1|NP_002884.1|NP_005601.1|NP_003155.2|NP_003286.1|NP_003306.3|NP_003339.1|NP_004850.1|NP_006273.1|NP_006538.2|NP_005336.3|NP_005518.3|NP_008835.5|NP_009057.1|NP_066565.1|NP_001060.1|NP_001005413.1|NP_003899.2|NP_000050.2|NP_001009.1|NP_000242.1|NP_000969.1|NP_000…	9|10	19	9.5	393	P53_HUMAN
CYP26B1	NP_001003800.1	BICD2	15|19	34	17	2	43|30	0	0	0	0	0	-113.54	0.47	0.31	NP_005021.2|	9|12	21	10.5	855	BICD2_HUMAN
CYP26B1	NP_001005464.1	H3C15	13|10	23	11.5	2	17|23	0	0	0	0	0	-58.15	0.57	0.31		4|2	6	3	136	H32_HUMAN
CYP26B1	NP_001006600.1	ERBIN	15|11	26	13	2	60|41	0	0	0	0	0	-182.28	0.26	0.31	NP_001159933.1|NP_001008709.1|NP_001673.2|NP_001001396.1|NP_004850.1|	10|8	18	9	1302	ERBIN_HUMAN
CYP26B1	NP_001020278.1	ADAR	4|0	4	2	2	13|0	0	0	0	0	0	-25.87	0.31	0.31		2|0	2	1	931	DSRAD_HUMAN
CYP26B1	NP_001032897.1	EIF3C	5|5	10	5	2	23|15	0	0	0	0	0	-65.54	0.26	0.31	NP_078942.3|NP_003745.1|	5|5	10	5	913	EIF3C_HUMAN
CYP26B1	NP_001070910.1	HNRNPC	9|8	17	8.5	2	16|12	0	0	0	0	0	-38.49	0.61	0.31	NP_002096.1|NP_004729.1|NP_004851.2|NP_008835.5|NP_000050.2|NP_055555.1|	5|5	10	5	306	HNRPC_HUMAN
CYP26B1	NP_001091674.1	HNRNPF	13|6	19	9.5	2	19|13	0	0	0	0	0	-50.78	0.59	0.31	NP_001244222.1|NP_001005413.1|NP_055555.1|NP_001073341.1|	5|3	8	4	415	HNRPF_HUMAN
CYP26B1	NP_001092.1	ACTB	6|5	11	5.5	2	9|5	0	0	0	0	0	-17.18	0.79	0.31	NP_001008709.1|NP_001744.2|NP_001972.1|NP_002096.1|NP_009057.1|NP_005013.1|NP_001003407.1|NP_055555.1|NP_001230574.1|NP_000359.1|	5|4	9	4.5	375	ACTB_HUMAN
CYP26B1	NP_001095867.1	HNRNPR	4|0	4	2	2	8|0	0	0	0	0	0	-15	0.5	0.31	NP_002096.1|NP_055555.1|NP_612355.1|NP_001073341.1|	4|0	4	2	532	HNRPR_HUMAN
CYP26B1	NP_001153147.1	SYNCRIP	3|0	3	1.5	2	8|5	0	0	0	0	0	-26.98	0.23	0.31	NP_001008709.1|NP_002096.1|NP_002825.3|NP_710154.1|NP_000975.2|NP_036222.3|NP_078934.3|NP_004490.2|NP_002799.3|NP_038470.1|NP_001073341.1|	3|0	3	1.5	588	HNRPQ_HUMAN
CYP26B1	NP_001104026.1	FLNA	84|86	170	85	2	264|245	0	0	0	0	0	#NAME?	0.33	0.31	NP_001008709.1|NP_001972.1|NP_004850.1|NP_005393.2|NP_006127.1|NP_000507.1|NP_710154.1|NP_000050.2|NP_001003407.1|NP_001719.2|NP_002636.2|NP_001243193.1|NP_001230574.1|NP_036526.2|	43|39	82	41	2647	FLNA_HUMAN
CYP26B1	NP_001107018.1	LIMA1	2|2	4	2	2	19|17	0	0	0	0	0	-70.3	0.11	0.31	NP_001008709.1|NP_001744.2|NP_001972.1|NP_004090.4|NP_004850.1|NP_004152.1|NP_005393.2|NP_006127.1|NP_079517.1|NP_777568.1|NP_001003407.1|NP_002636.2|NP_006382.1|NP_001230574.1|NP_003364.1|	2|2	4	2	760	LIMA1_HUMAN
CYP26B1	NP_001127836.1	MAP4	28|21	49	24.5	2	77|63	0	0	0	0	0	-238	0.35	0.31	NP_001777.1|NP_001972.1|NP_001316.1|NP_004272.2|	13|11	24	12	1135	MAP4_HUMAN
CYP26B1	NP_001138880.1	NONO	52|56	108	54	2	106|73	0	0	0	0	0	-247.35	0.6	0.31	NP_001155.1|NP_001008709.1|NP_001972.1|NP_002096.1|NP_004851.2|NP_005393.2|NP_005336.3|NP_008938.2|NP_001316.1|	15|18	33	16.5	471	NONO_HUMAN
CYP26B1	NP_001155973.1	TNRC6B	7|9	16	8	2	13|8	0	0	0	0	0	-26.9	0.76	0.31	NP_004850.1|NP_705618.1|NP_004770.4|NP_003866.1|NP_001158884.1|NP_060921.3|	4|6	10	5	1833	TNR6B_HUMAN
CYP26B1	NP_001159581.1	PALLD	43|46	89	44.5	2	65|48	0	0	0	0	0	-137.5	0.79	0.31	NP_060921.3|	20|22	42	21	777	PALLD_HUMAN
CYP26B1	NP_001159693.1	UTP14A	7|0	7	3.5	2	14|10	0	0	0	0	0	-51.4	0.29	0.31		5|0	5	2.5	719	UT14A_HUMAN
CYP26B1	NP_001159757.1	CCT7	4|6	10	5	2	7|8	0	0	0	0	0	-20.87	0.67	0.31	NP_001777.1|NP_009057.1|NP_001419.1|NP_001007794.1|NP_004272.2|	3|3	6	3	499	TCPH_HUMAN
CYP26B1	NP_001164105.1	FUS	2|0	2	1	2	5|4	0	0	0	0	0	-18.17	0.22	0.31	NP_005601.1|NP_003306.3|NP_005619.1|NP_006073.2|NP_000507.1|NP_009057.1|NP_001419.1|NP_005013.1|NP_008938.2|NP_000652.2|NP_000970.1|NP_001129243.1|NP_001814.2|NP_002256.2|NP_003478.1|NP_001073341.1|	2|0	2	1	525	FUS_HUMAN
CYP26B1	NP_001166176.1	EIF4G2	16|19	35	17.5	2	24|20	0	0	0	0	0	-54.61	0.8	0.31	NP_003899.2|NP_003745.1|	10|10	20	10	907	IF4G2_HUMAN
CYP26B1	NP_001166299.1	YTHDF2	3|7	10	5	2	10|11	0	0	0	0	0	-35.25	0.48	0.31		2|2	4	2	529	YTHD2_HUMAN
CYP26B1	NP_001171062.1	PPP2R2A	8|5	13	6.5	2	18|9	0	0	0	0	0	-42.4	0.48	0.31		6|4	10	5	457	2ABA_HUMAN
CYP26B1	NP_001181883.1	MATR3	7|0	7	3.5	2	13|4	0	0	0	0	0	-35.2	0.41	0.31	NP_001008709.1|NP_002096.1|NP_055555.1|NP_003478.1|NP_038470.1|	5|0	5	2.5	847	MATR3_HUMAN
CYP26B1	NP_001185730.1	EIF4G3	49|37	86	43	2	92|81	0	0	0	0	0	-267.68	0.5	0.31	NP_003745.1|	25|21	46	23	1621	IF4G3_HUMAN
CYP26B1	NP_001186317.1	EPB41L2	5|4	9	4.5	2	20|16	0	0	0	0	0	-64.18	0.25	0.31		3|2	5	2.5	852	E41L2_HUMAN
CYP26B1	NP_001189473.1	CUX1	4|3	7	3.5	2	3|6	0	0	0	0	0	-11.21	0.78	0.31	NP_001777.1|	2|3	5	2.5	662	CUX1_HUMAN
CYP26B1	NP_001193937.1	AFDN	6|3	9	4.5	2	38|22	0	0	0	0	0	-118.7	0.15	0.31	NP_006127.1|NP_005013.1|	4|2	6	3	1743	AFAD_HUMAN
CYP26B1	NP_001230821.1	TPD52L2	7|6	13	6.5	2	17|14	0	0	0	0	0	-48.7	0.42	0.31	NP_004484.1|NP_009057.1|NP_689478.1|NP_001070674.1|NP_036526.2|	3|3	6	3	163	TPD54_HUMAN
CYP26B1	NP_001258898.1	HSP90AB1	69|72	141	70.5	2	76|102	0	0	0	0	0	-214.77	0.79	0.31	NP_003306.3|NP_006248.1|NP_005336.3|NP_006635.2|NP_006695.1|NP_006810.1|NP_008835.5|NP_009057.1|NP_001419.1|NP_000993.1|NP_001034764.1|NP_001129610.1|NP_001138519.1|NP_001230045.1|NP_004422.2|NP_006247.1|NP_006382.1|NP_008996.1|NP_063937.2|NP_001158884.1|NP_005906.2|NP_038470.1|NP_004272.2|NP_001073341.1|	24|21	45	22.5	724	HS90B_HUMAN
CYP26B1	NP_001017963.2	HSP90AA1	63|72	135	67.5	2	66|100	0	0	0	0	0	-202.2	0.81	0.31	NP_001744.2|NP_001777.1|NP_002096.1|NP_003306.3|NP_003339.1|NP_006248.1|NP_005336.3|NP_005518.3|NP_006635.2|NP_006695.1|NP_006810.1|NP_008835.5|NP_009057.1|NP_073739.3|NP_000975.2|NP_000993.1|NP_001034764.1|NP_001129610.1|NP_001230045.1|NP_004422.2|NP_006247.1|NP_008996.1|NP_063937.2|NP_001243193.1|NP_001530.1|NP_004272.2|NP_001073341.1|NP_001104490.1|	23|23	46	23	854	HS90A_HUMAN
CYP26B1	NP_001407.1	EIF4A1	14|23	37	18.5	2	26|24	0	0	0	0	0	-69.84	0.74	0.31	NP_002096.1|NP_064504.2|	11|12	23	11.5	406	IF4A1_HUMAN
CYP26B1	NP_001753.1	CCT6A	14|14	28	14	2	19|20	0	0	0	0	0	-48.66	0.72	0.31	NP_002794.1|NP_004850.1|NP_006073.2|NP_009057.1|NP_001138519.1|NP_006247.1|NP_006428.2|NP_009123.1|NP_001530.1|	10|10	20	10	531	TCPZ_HUMAN
CYP26B1	NP_001830.1	CNN3	14|14	28	14	2	18|15	0	0	0	0	0	-37.55	0.85	0.31	NP_004359.1|	6|7	13	6.5	329	CNN3_HUMAN
CYP26B1	NP_002408.3	MKI67	42|17	59	29.5	2	141|126	0	0	0	0	0	-523.34	0.22	0.31		26|11	37	18.5	3256	KI67_HUMAN
CYP26B1	NP_002559.2	PABPC1	2|0	2	1	2	7|7	0	0	0	0	0	-29.16	0.14	0.31	NP_004631.1|NP_000970.1|NP_000993.1|NP_001243548.1|NP_001316.1|NP_004272.2|NP_001073341.1|	2|0	2	1	636	PABP1_HUMAN
CYP26B1	NP_002617.3	PFKL	3|0	3	1.5	2	8|5	0	0	0	0	0	-26.98	0.23	0.31	NP_000041.2|NP_002799.3|	3|0	3	1.5	780	PFKAL_HUMAN
CYP26B1	NP_003016.1	SH3GL1	9|9	18	9	2	14|8	0	0	0	0	0	-25.24	0.82	0.31		5|5	10	5	368	SH3G1_HUMAN
CYP26B1	NP_003090.2	SNX1	6|5	11	5.5	2	7|8	0	0	0	0	0	-19.04	0.73	0.31	NP_065393.1|	4|3	7	3.5	522	SNX1_HUMAN
CYP26B1	NP_004719.2	DDX21	19|17	36	18	2	22|17	0	0	0	0	0	-43.75	0.92	0.31	NP_005564.1|NP_055831.1|NP_009123.1|	9|7	16	8	783	DDX21_HUMAN
CYP26B1	NP_004921.1	CAPZB	4|5	9	4.5	2	7|6	0	0	0	0	0	-17.01	0.69	0.31	NP_006127.1|NP_057651.1|NP_055555.1|NP_003364.1|NP_004272.2|	3|2	5	2.5	272	CAPZB_HUMAN
CYP26B1	NP_005222.2	CTTN	54|48	102	51	2	71|53	0	0	0	0	0	-149.58	0.82	0.31	NP_006127.1|NP_008996.1|	26|17	43	21.5	550	SRC8_HUMAN
CYP26B1	NP_005327.1	HDLBP	35|40	75	37.5	2	111|92	0	0	0	0	0	-333.94	0.37	0.31	NP_008835.5|NP_009057.1|	21|21	42	21	1268	VIGLN_HUMAN
CYP26B1	NP_005554.1	STMN1	6|6	12	6	2	8|10	0	0	0	0	0	-22.94	0.67	0.31	NP_006073.2|NP_006810.1|NP_009057.1|NP_004272.2|NP_036526.2|	4|4	8	4	149	STMN1_HUMAN
CYP26B1	NP_005582.1	MRE11	13|13	26	13	2	34|22	0	0	0	0	0	-83.47	0.46	0.31	NP_006538.2|NP_008835.5|NP_066565.1|NP_000242.1|NP_001243193.1|	9|8	17	8.5	708	MRE11_HUMAN
CYP26B1	NP_005989.3	CCT3	11|15	26	13	2	20|15	0	0	0	0	0	-46.41	0.74	0.31	NP_009057.1|NP_001530.1|	9|7	16	8	545	TCPG_HUMAN
CYP26B1	NP_006112.3	KRT1	59|73	132	66	2	177|110	0	0	0	0	0	-448.8	0.46	0.31	NP_055555.1|NP_001073341.1|	24|21	45	22.5	644	K2C1_HUMAN
CYP26B1	NP_000414.2	KRT2	25|29	54	27	2	128|97	0	0	0	0	0	-406.63	0.24	0.31	NP_055555.1|NP_001073341.1|	13|11	24	12	639	K22E_HUMAN
CYP26B1	NP_005546.2	KRT6B	16|9	25	12.5	2	83|0	0	0	0	0	0	-148.04	0.3	0.31	NP_055555.1|	7|4	11	5.5	564	K2C6B_HUMAN
CYP26B1	NP_006258.3	RANBP2	40|27	67	33.5	2	117|89	0	0	0	0	0	-360.63	0.33	0.31	NP_005518.3|NP_008835.5|NP_009057.1|NP_002262.3|NP_000993.1|NP_002256.2|NP_056046.1|NP_004272.2|	30|17	47	23.5	3224	RBP2_HUMAN
CYP26B1	NP_006537.3	IGF2BP1	16|12	28	14	2	21|14	0	0	0	0	0	-44.54	0.8	0.31	NP_006538.2|NP_004272.2|NP_001073341.1|	7|3	10	5	577	IF2B1_HUMAN
CYP26B1	NP_055642.3	ZC3H11A	5|0	5	2.5	2	16|11	0	0	0	0	0	-58.1	0.19	0.31	NP_060830.2|	3|0	3	1.5	810	ZC11A_HUMAN
CYP26B1	NP_055842.2	PDXDC1	7|5	12	6	2	9|7	0	0	0	0	0	-20.91	0.75	0.31		5|3	8	4	788	PDXD1_HUMAN
CYP26B1	NP_056130.2	LARP1	8|11	19	9.5	2	44|31	0	0	0	0	0	-135.64	0.25	0.31	NP_001073341.1|	5|8	13	6.5	1019	LARP1_HUMAN
CYP26B1	NP_060115.3	HAUS6	25|27	52	26	2	35|40	0	0	0	0	0	-97.53	0.69	0.31	NP_060921.3|	16|15	31	15.5	955	HAUS6_HUMAN
CYP26B1	NP_061862.1	RBM27	59|34	93	46.5	2	67|57	0	0	0	0	0	-175.7	0.75	0.31		17|12	29	14.5	1060	RBM27_HUMAN
CYP26B1	NP_065750.1	GATAD2B	5|0	5	2.5	2	8|8	0	0	0	0	0	-33.6	0.31	0.31		4|0	4	2	593	P66B_HUMAN
CYP26B1	NP_112533.1	HNRNPA2B1	8|7	15	7.5	2	16|12	0	0	0	0	0	-40.48	0.54	0.31	NP_002808.3|NP_004490.2|NP_001073341.1|	5|5	10	5	353	ROA2_HUMAN
CYP26B1	NP_942131.1	ACACA	449|395	844	422	2	901|874	0	0	0	0	0	#NAME?	0.48	0.31	NP_001419.1|NP_002799.3|	120|108	228	114	2383	ACACA_HUMAN
CYP26B1	NP_001084.3	ACACB	114|103	217	108.5	2	257|231	0	0	0	0	0	#NAME?	0.44	0.31		51|40	91	45.5	2458	ACACB_HUMAN
CYP26B1	NP_001008697.1	TFIP11	2|0	2	1	2	8|4	0	0	0	0	0	-24.7	0.17	0.31		2|0	2	1	837	TFP11_HUMAN
CYP26B1	NP_003744.1	EIF3D	3|3	6	3	2	5|3	0	0	0	0	0	-9.32	0.75	0.31	NP_115805.1|NP_000975.2|NP_003745.1|	2|2	4	2	548	EIF3D_HUMAN
CYP26B1	NP_075384.3	KRI1	2|0	2	1	2	3|2	0	0	0	0	0	-9.49	0.4	0.31	NP_000993.1|NP_009123.1|	2|0	2	1	709	KRI1_HUMAN
CYP26B1	NP_001611.1	AHNAK	2|0	2	1	2	104|53	0	0	0	0	0	-348.42	0.01	0.31	NP_004490.2|	2|0	2	1	5890	AHNK_HUMAN
CYP26B1	NP_004332.2	CAD	2|0	2	1	2	4|0	0	0	0	0	0	-6.67	0.5	0.31	NP_078934.3|NP_002799.3|NP_001530.1|	2|0	2	1	2225	PYR1_HUMAN
CYP26B1	NP_057308.1	SNX9	3|5	8	4	2	12|10	0	0	0	0	0	-37.31	0.36	0.31		2|4	6	3	595	SNX9_HUMAN
CYP26B1	NP_001230575.1	CD2BP2	5|0	5	2.5	2	28|18	0	0	0	0	0	-100.29	0.11	0.31		3|0	3	1.5	341	CD2B2_HUMAN
CYP26B1	NP_002221.1	JUP	2|0	2	1	2	7|3	0	0	0	0	0	-20.2	0.2	0.31	NP_000242.1|NP_001932.2|NP_004530.1|NP_056937.2|NP_001073341.1|	2|0	2	1	745	PLAK_HUMAN
CYP26B1	NP_004318.3	BCR	2|2	4	2	2	12|13	0	0	0	0	0	-46.47	0.16	0.31		2|2	4	2	1271	BCR_HUMAN
CYP26B1	NP_001026855.2	TP53BP2	2|3	5	2.5	2	4|5	0	0	0	0	0	-13.04	0.56	0.31	NP_005021.2|NP_006232.1|NP_060921.3|	2|2	4	2	1134	ASPP2_HUMAN
CYP26B1	NP_001410.2	ELAVL1	3|0	3	1.5	2	6|2	0	0	0	0	0	-15.69	0.38	0.31	NP_004770.4|NP_001009.1|NP_000044.2|NP_001020527.2|NP_001153682.1|NP_002124.1|NP_002256.2|NP_003892.2|NP_004422.2|NP_006247.1|NP_009123.1|NP_060582.1|NP_116126.3|NP_612355.1|NP_689744.3|NP_919047.2|NP_001164274.1|NP_009042.1|NP_065171.2|NP_078942.3|NP_001007794.1|NP_006232.1|NP_038470.1|NP_001073341.1|NP_036526.2|NP_036364.2|	2|0	2	1	326	ELAV1_HUMAN
CYP26B1	NP_075068.2	NOL6	3|0	3	1.5	2	21|10	0	0	0	0	0	-66.48	0.1	0.31		2|0	2	1	1146	NOL6_HUMAN
CYP26B1	NP_055690.1	KIF14	2|0	2	1	2	7|2	0	0	0	0	0	-17.81	0.22	0.31	NP_060921.3|	2|0	2	1	1648	KIF14_HUMAN
CYP26B1	NP_005905.2	MCM4	3|0	3	1.5	2	4|9	0	0	0	0	0	-26.78	0.23	0.31	NP_009123.1|NP_060624.1|NP_005906.2|	2|0	2	1	863	MCM4_HUMAN
CYP26B1	NP_055418.2	CDR2L	2|0	2	1	2	4|0	0	0	0	0	0	-6.67	0.5	0.31		2|0	2	1	465	CDR2L_HUMAN
CYP26B1	NP_056154.1	ADNP	2|0	2	1	2	4|0	0	0	0	0	0	-6.67	0.5	0.31		2|0	2	1	1102	ADNP_HUMAN
CYP26B1	NP_001017392.2	SUGP2	3|0	3	1.5	2	15|17	0	0	0	0	0	-69.26	0.09	0.31		2|0	2	1	1082	SUGP2_HUMAN
CYP26B1	NP_001073884.1	U2SURP	0|3	3	1.5	2	21|17	0	0	0	0	0	-82.67	0.08	0.31		0|2	2	1	1029	SR140_HUMAN
CYP26B1	NP_001166987.1	MAP7D3	0|3	3	1.5	2	11|5	0	0	0	0	0	-33.3	0.19	0.31		0|2	2	1	858	MA7D3_HUMAN
CYP26B1	NP_001181875.1	EIF4G1	0|6	6	3	2	39|33	0	0	0	0	0	-158.85	0.08	0.31	NP_003745.1|	0|4	4	2	1606	IF4G1_HUMAN
CYP26B1	NP_002810.1	PTBP1	0|2	2	1	2	5|2	0	0	0	0	0	-13.79	0.29	0.31	NP_004490.2|NP_038470.1|	0|2	2	1	557	PTBP1_HUMAN
CYP26B1	NP_003746.2	EIF3G	0|3	3	1.5	2	4|5	0	0	0	0	0	-18.17	0.33	0.31	NP_006247.1|NP_003745.1|	0|2	2	1	320	EIF3G_HUMAN
CYP26B1	NP_004125.3	HSPA9	0|2	2	1	2	4|4	0	0	0	0	0	-15.93	0.25	0.31	NP_055555.1|NP_001530.1|NP_003364.1|NP_001073341.1|NP_001128471.1|	0|2	2	1	679	GRP75_HUMAN
CYP26B1	NP_004229.1	TRIP12	0|4	4	2	2	7|5	0	0	0	0	0	-24.74	0.33	0.31		0|3	3	1.5	1992	TRIPC_HUMAN
CYP26B1	NP_006699.2	GLO1	0|5	5	2.5	2	5|6	0	0	0	0	0	-22.57	0.45	0.31		0|4	4	2	184	LGUL_HUMAN
CYP26B1	NP_653091.2	KNL1	0|9	9	4.5	2	10|10	0	0	0	0	0	-42.49	0.45	0.31		0|4	4	2	2316	KNL1_HUMAN
CYP26B1	NP_817092.1	PPM1G	0|2	2	1	2	13|15	0	0	0	0	0	-60.32	0.07	0.31		0|2	2	1	546	PPM1G_HUMAN
CYP26B1	NP_001012768.1	ABI1	0|4	4	2	2	7|5	0	0	0	0	0	-24.74	0.33	0.31		0|3	3	1.5	481	ABI1_HUMAN
CYP26B1	NP_004512.1	KIF5B	0|2	2	1	2	4|2	0	0	0	0	0	-11.57	0.33	0.31		0|2	2	1	963	KINH_HUMAN
CYP26B1	NP_004662.2	PIAS2	0|4	4	2	2	7|3	0	0	0	0	0	-20.2	0.4	0.31		0|2	2	1	621	PIAS2_HUMAN
CYP26B1	NP_004955.2	HDAC1	0|4	4	2	2	5|5	0	0	0	0	0	-20.33	0.4	0.31	NP_001007794.1|NP_001158884.1|NP_005906.2|NP_001073341.1|NP_036526.2|	0|4	4	2	482	HDAC1_HUMAN
CYP26B1	NP_005310.1	H1-2	0|4	4	2	2	10|6	0	0	0	0	0	-33.6	0.25	0.31	NP_001073341.1|	0|2	2	1	213	H12_HUMAN
CYP26B1	NP_705831.1	COG7	0|3	3	1.5	2	3|6	0	0	0	0	0	-18.17	0.33	0.31		0|3	3	1.5	770	COG7_HUMAN
CYP26B1	NP_004437.2	EPRS1	0|3	3	1.5	2	3|3	0	0	0	0	0	-11.57	0.5	0.31		0|2	2	1	1512	SYEP_HUMAN
CYP26B1	NP_056988.3	EIF5B	0|2	2	1	2	6|6	0	0	0	0	0	-24.74	0.17	0.31		0|2	2	1	1220	IF2P_HUMAN
CYP26B1	NP_001058.2	TOP2A	0|2	2	1	2	21|13	0	0	0	0	0	-73.52	0.06	0.31		0|2	2	1	1531	TOP2A_HUMAN
CYP26B1	NP_001010972.1	ZYX	0|2	2	1	2	2|2	0	0	0	0	0	-7.26	0.5	0.31	NP_001128471.1|	0|2	2	1	572	ZYX_HUMAN
CYP26B1	NP_057417.3	SRRM2	0|3	3	1.5	2	17|14	0	0	0	0	0	-67.03	0.1	0.31		0|2	2	1	2752	SRRM2_HUMAN
CYP26B1	NP_006074.2	IK	0|3	3	1.5	2	7|2	0	0	0	0	0	-17.81	0.33	0.31	NP_001104490.1|	0|2	2	1	557	RED_HUMAN
CYP26B1	NP_001001433.1	STX16	0|2	2	1	2	5|0	0	0	0	0	0	-8.92	0.4	0.31		0|2	2	1	325	STX16_HUMAN
CYP26B1_P118L	AP_000162.1	AP_000162.1	9|7	16	8	2	0|0	1	1	1	1	1	13.02	80	0		5|5	10	5	175
CYP26B1_P118L	NP_000044.2	ATP7B	6|5	11	5.5	2	0|0	1	1	1	1	1	9.77	55	0		5|4	9	4.5	1465	ATP7B_HUMAN
CYP26B1_P118L	NP_000108.1	EMD	94|144	238	119	2	4|0	1	1	1	1	1	22.38	59.5	0	NP_055428.1|NP_055681.1|NP_001020413.1|NP_004631.1|NP_005564.1|NP_005336.3|NP_008835.5|NP_057651.1|NP_001060.1|NP_001186508.1|NP_008996.1|NP_005906.2|NP_001106849.1|NP_149062.1|NP_005563.1|NP_005219.2|NP_116093.1|	18|20	38	19	254	EMD_HUMAN
CYP26B1_P118L	NP_000156.1	GJA1	12|4	16	8	2	0|0	1	1	1	1	1	8.09	80	0	NP_002801.1|NP_001744.2|NP_001972.1|NP_005644.2|NP_689822.2|NP_002799.3|NP_001120662.1|	7|3	10	5	382	CXA1_HUMAN
CYP26B1_P118L	NP_000373.1	ALDH3A2	9|9	18	9	2	0|0	1	1	1	1	1	16.16	90	0	NP_002626.1|NP_055428.1|NP_060918.2|NP_006127.1|NP_005563.1|NP_005219.2|NP_065941.2|NP_116093.1|	5|5	10	5	485	AL3A2_HUMAN
CYP26B1_P118L	NP_000436.2	PLEC	34|11	45	22.5	2	0|0	1	1	1	1	1	19.24	225	0	NP_002625.1|NP_848927.2|NP_006127.1|NP_009057.1|NP_001186307.1|NP_001036015.1|	25|6	31	15.5	4574	PLEC_HUMAN
CYP26B1_P118L	NP_000457.1	PEX1	42|36	78	39	2	0|0	1	1	1	1	1	56	390	0	NP_001138610.1|NP_006297.2|	20|15	35	17.5	1283	PEX1_HUMAN
CYP26B1_P118L	NP_000867.2	IGF2R	16|9	25	12.5	2	0|0	1	1	1	1	1	16.16	125	0	NP_789782.1|NP_001001560.1|NP_057510.4|NP_055557.2|	14|7	21	10.5	2491	MPRI_HUMAN
CYP26B1_P118L	NP_000932.3	POR	136|93	229	114.5	2	0|0	1	1	1	1	1	137.35	1145	0	NP_003565.4|NP_006658.1|NP_067026.3|NP_079517.1|	31|28	59	29.5	680	NCPR_HUMAN
CYP26B1_P118L	NP_000960.2	RPL5	8|8	16	8	2	3|0	0.96	0.96	0.96	0.96	0.96	3.18	5.33	0	NP_000961.2|NP_000963.1|NP_000966.2|NP_000971.1|NP_000974.1|NP_001002.1|NP_001004.2|NP_001016.1|NP_001028886.1|NP_001030168.1|NP_001138586.1|NP_001243509.1|NP_002943.2|NP_003565.4|NP_006089.1|NP_006398.1|NP_006764.3|NP_057018.1|NP_060918.2|NP_000958.1|NP_000976.1|NP_000998.1|NP_001021.1|NP_001137232.1|NP_001240308.1|NP_006073.2|NP_001009.1|NP_000652.2|NP_000970.1|NP_000975.2|NP_078934.3|NP_001427…	4|4	8	4	297	RL5_HUMAN
CYP26B1_P118L	NP_000961.2	RPL6	42|66	108	54	2	15|15	1	1	1	1	1	5.29	3.6	0	NP_000963.1|NP_000966.2|NP_000971.1|NP_000974.1|NP_001002.1|NP_001004.2|NP_001016.1|NP_001028886.1|NP_001030168.1|NP_001138586.1|NP_001243509.1|NP_002943.2|NP_006436.3|NP_006799.1|NP_036473.2|NP_056340.2|NP_057018.1|NP_060918.2|NP_115497.4|NP_789782.1|NP_000958.1|NP_000976.1|NP_000998.1|NP_001021.1|NP_001240308.1|NP_006538.2|NP_009057.1|NP_001009.1|NP_000652.2|NP_000970.1|NP_000975.2|NP_055555.1|…	14|12	26	13	288	RL6_HUMAN
CYP26B1_P118L	NP_000963.1	RPL7A	17|18	35	17.5	2	6|4	1	1	1	1	1	5.73	3.5	0	NP_000966.2|NP_000971.1|NP_000974.1|NP_001002.1|NP_001004.2|NP_001016.1|NP_001030168.1|NP_001243509.1|NP_001258978.1|NP_002943.2|NP_004085.1|NP_006089.1|NP_006764.3|NP_064583.2|NP_000958.1|NP_000976.1|NP_000998.1|NP_001021.1|NP_001240308.1|NP_001009.1|NP_000652.2|NP_000970.1|NP_000975.2|NP_055555.1|NP_000973.2|NP_001020.2|NP_000981.1|	9|8	17	8.5	266	RL7A_HUMAN
CYP26B1_P118L	NP_000971.1	RPL18A	8|7	15	7.5	2	3|0	0.95	0.96	0.95	0.96	0.95	2.76	5	0	NP_000974.1|NP_001002.1|NP_001004.2|NP_001016.1|NP_001028886.1|NP_001029102.1|NP_001030168.1|NP_001243509.1|NP_002943.2|NP_006764.3|NP_036558.3|NP_057018.1|NP_060918.2|NP_000958.1|NP_000976.1|NP_000998.1|NP_001021.1|NP_001240308.1|NP_006127.1|NP_009057.1|NP_001009.1|NP_000652.2|NP_000970.1|NP_000975.2|NP_001427.2|NP_000973.2|NP_055181.3|NP_001020.2|NP_000981.1|	4|3	7	3.5	176	RL18A_HUMAN
CYP26B1_P118L	NP_001001560.1	GGA1	2|3	5	2.5	2	0|0	0.99	1	0.99	1	0.99	4.51	25	0	NP_001653.1|	2|2	4	2	552	GGA1_HUMAN
CYP26B1_P118L	NP_001001992.1	USP16	10|8	18	9	2	2|0	0.99	1	0.99	1	0.99	4.68	9	0	NP_004777.1|NP_001777.1|NP_006538.2|NP_005021.2|	8|7	15	7.5	822	UBP16_HUMAN
CYP26B1_P118L	NP_001002.1	RPS7	3|5	8	4	2	0|0	1	1	1	1	1	6.35	40	0	NP_001004.2|NP_001016.1|NP_001028886.1|NP_001029102.1|NP_001030168.1|NP_001243509.1|NP_002943.2|NP_006494.1|NP_006764.3|NP_057018.1|NP_060598.3|NP_060918.2|NP_000958.1|NP_000998.1|NP_001021.1|NP_001240308.1|NP_004631.1|NP_001009.1|NP_000652.2|NP_000970.1|NP_000975.2|NP_001427.2|NP_001914.3|NP_000973.2|NP_055181.3|NP_001020.2|NP_001159575.1|NP_000981.1|	2|4	6	3	194	RS7_HUMAN
CYP26B1_P118L	NP_001003712.1	OSBPL8	34|40	74	37	2	0|0	1	1	1	1	1	53.11	370	0	NP_001123356.1|NP_005644.2|NP_001159575.1|	15|14	29	14.5	847	OSBL8_HUMAN
CYP26B1_P118L	NP_001004.2	RPS9	6|5	11	5.5	2	2|0	0.95	0.97	0.95	0.97	0.95	2.69	5.5	0	NP_001016.1|NP_001030168.1|NP_001243509.1|NP_002943.2|NP_003141.2|NP_006089.1|NP_006799.1|NP_055205.2|NP_056340.2|NP_060598.3|NP_060918.2|NP_000958.1|NP_000976.1|NP_000998.1|NP_001021.1|NP_001240308.1|NP_009057.1|NP_001009.1|NP_000652.2|NP_000970.1|NP_000975.2|NP_055555.1|NP_000973.2|NP_001020.2|NP_000981.1|	4|4	8	4	194	RS9_HUMAN
CYP26B1_P118L	NP_001005207.1	TRIM37	11|8	19	9.5	2	0|0	1	1	1	1	1	14.6	95	0	NP_001137533.1|NP_001244120.1|NP_115518.3|NP_004851.2|NP_000652.2|	7|6	13	6.5	964	TRI37_HUMAN
CYP26B1_P118L	NP_001007279.1	TRIM13	29|33	62	31	2	0|0	1	1	1	1	1	45.87	310	0	NP_001135770.1|NP_001672.1|NP_009057.1|NP_005207.2|	12|13	25	12.5	410	TRI13_HUMAN
CYP26B1_P118L	NP_001008389.1	CISD2	23|30	53	26.5	2	0|0	1	1	1	1	1	37.11	265	0	NP_001120676.1|NP_001129166.1|NP_002108.4|NP_005563.1|	8|8	16	8	135	CISD2_HUMAN
CYP26B1_P118L	NP_001008405.1	BCAP29	6|8	14	7	2	0|0	1	1	1	1	1	11.41	70	0		2|2	4	2	348	BAP29_HUMAN
CYP26B1_P118L	NP_001012680.1	SLC3A2	24|24	48	24	2	0|0	1	1	1	1	1	38.58	240	0	NP_002202.2|NP_001121168.1|NP_001672.1|NP_009057.1|NP_001003810.1|NP_005219.2|	13|12	25	12.5	631	4F2_HUMAN
CYP26B1_P118L	NP_001015882.2	DNAJC25	7|6	13	6.5	2	0|0	1	1	1	1	1	11.41	65	0		2|2	4	2	360	DJC25_HUMAN
CYP26B1_P118L	NP_001016.1	RPS23	4|3	7	3.5	2	0|0	1	1	1	1	1	6.35	35	0	NP_001030168.1|NP_001073867.1|NP_001243509.1|NP_002943.2|NP_060598.3|NP_060918.2|NP_000958.1|NP_000976.1|NP_000998.1|NP_001021.1|NP_001240308.1|NP_001009.1|NP_000652.2|NP_000970.1|NP_000975.2|NP_000973.2|NP_001020.2|NP_000981.1|NP_006132.1|	2|2	4	2	143	RS23_HUMAN
CYP26B1_P118L	NP_001017423.1	ALDH18A1	10|14	24	12	2	5|0	0.95	0.97	0.95	0.97	0.95	2.54	4.8	0	NP_005947.3|NP_009057.1|	5|7	12	6	793	P5CS_HUMAN
CYP26B1_P118L	NP_001018098.1	VPS13C	16|9	25	12.5	2	2|0	1	1	1	1	1	5.32	12.5	0	NP_055422.1|NP_055428.1|NP_003306.3|	10|7	17	8.5	3628	VP13C_HUMAN
CYP26B1_P118L	NP_001019397.1	ARF1	20|19	39	19.5	2	4|0	1	1	1	1	1	5.66	9.75	0	NP_001123999.1|NP_001135765.1|NP_001136120.1|NP_001137533.1|NP_001167568.1|NP_001229761.1|NP_001193765.1|NP_004152.1|NP_005393.2|NP_057212.1|NP_060679.1|NP_001001560.1|NP_001653.1|NP_001118.3|NP_001073888.2|	4|4	8	4	181	ARF1_HUMAN
CYP26B1_P118L	NP_001019820.1	CANX	31|39	70	35	2	5|0	1	1	1	1	1	7.15	14	0	NP_001080.2|NP_001132913.1|NP_001137533.1|NP_001177921.1|NP_002202.2|NP_002626.1|NP_002941.1|NP_003135.2|NP_003290.1|NP_005561.1|NP_005566.2|NP_005733.1|NP_006658.1|NP_006799.1|NP_009144.1|NP_055422.1|NP_060918.2|NP_065143.2|NP_612510.1|NP_789782.1|NP_938148.1|NP_001121168.1|NP_001673.2|NP_001001396.1|NP_002794.1|NP_003092.4|NP_004850.1|NP_004152.1|NP_009057.1|NP_079517.1|NP_001129243.1|NP_005473…	14|14	28	14	592	CALX_HUMAN
CYP26B1_P118L	NP_001025067.1	WDR45	6|4	10	5	2	0|0	1	1	1	1	1	8.09	50	0	NP_060506.5|	3|3	6	3	360	WIPI4_HUMAN
CYP26B1_P118L	NP_001026859.1	PLAA	13|19	32	16	2	0|0	1	1	1	1	1	22.28	160	0	NP_002583.1|NP_067026.3|NP_001193665.1|NP_001744.2|NP_002568.2|NP_009057.1|NP_001060.1|NP_056937.2|NP_005219.2|NP_001073888.2|	9|14	23	11.5	795	PLAP_HUMAN
CYP26B1_P118L	NP_001026866.1	PLD3	16|14	30	15	2	0|0	1	1	1	1	1	23.78	150	0	NP_005219.2|	4|5	9	4.5	490	PLD3_HUMAN
CYP26B1_P118L	NP_001026893.1	DNAJB14	2|3	5	2.5	2	0|0	0.99	1	0.99	1	0.99	4.51	25	0		2|3	5	2.5	379	DJB14_HUMAN
CYP26B1_P118L	NP_001029102.1	UBA52	40|42	82	41	2	11|9	1	1	1	1	1	17.69	4.1	0	NP_001070736.1|NP_001092006.1|NP_001129166.1|NP_001135770.1|NP_001243875.1|NP_002583.1|NP_002801.1|NP_002943.2|NP_003461.2|NP_005852.2|NP_055908.1|NP_000976.1|NP_000998.1|NP_002794.1|NP_006810.1|NP_005013.1|NP_001034679.2|NP_001106849.1|NP_005219.2|NP_001073888.2|NP_000981.1|	5|5	10	5	128	RL40_HUMAN
CYP26B1_P118L	NP_001030126.1	SORBS1	2|3	5	2.5	2	0|0	0.99	1	0.99	1	0.99	4.51	25	0	NP_002568.2|	2|2	4	2	1292	SRBS1_HUMAN
CYP26B1_P118L	NP_001030168.1	RPL14	5|6	11	5.5	2	0|0	1	1	1	1	1	9.77	55	0	NP_001243509.1|NP_002943.2|NP_036473.2|NP_060918.2|NP_000215.1|NP_000958.1|NP_000976.1|NP_000998.1|NP_001021.1|NP_001240308.1|NP_001009.1|NP_000652.2|NP_000970.1|NP_000975.2|NP_000973.2|NP_055181.3|NP_001020.2|NP_001035754.1|NP_000981.1|	2|2	4	2	215	RL14_HUMAN
CYP26B1_P118L	NP_001032411.1	USP14	8|8	16	8	2	0|0	1	1	1	1	1	14.6	80	0	NP_001177966.1|NP_002793.2|NP_002795.2|NP_002801.1|NP_002807.1|NP_003461.2|NP_004777.1|NP_005796.1|NP_006494.1|NP_067026.3|NP_689485.1|NP_002794.1|NP_003339.1|NP_001034764.1|NP_002808.3|NP_002799.3|NP_001186190.1|NP_001073888.2|	6|4	10	5	459	UBP14_HUMAN
CYP26B1_P118L	NP_001032726.1	BTF3	47|63	110	55	2	7|3	1	1	1	1	1	26.19	11	0	NP_002568.2|NP_689478.1|NP_006247.1|	8|8	16	8	206	BTF3_HUMAN
CYP26B1_P118L	NP_001034764.1	UNC45A	3|5	8	4	2	0|0	1	1	1	1	1	6.35	40	0	NP_002808.3|NP_008996.1|NP_056937.2|NP_001186190.1|NP_064505.1|NP_001186089.1|NP_000319.1|	2|5	7	3.5	929	UN45A_HUMAN
CYP26B1_P118L	NP_001034966.1	STRN4	6|8	14	7	2	4|0	0.85	0.92	0.85	0.92	0.85	1.3	3.5	0	NP_001165358.1|NP_001367.2|NP_004773.1|NP_009090.2|NP_001035918.1|NP_001077362.1|NP_001171546.1|NP_004631.1|NP_002808.3|NP_001914.3|	3|5	8	4	760	STRN4_HUMAN
CYP26B1_P118L	NP_001035937.1	ABHD12	10|4	14	7	2	0|0	1	1	1	1	1	8.09	70	0		6|4	10	5	398	ABD12_HUMAN
CYP26B1_P118L	NP_001035938.1	ACBD5	45|61	106	53	2	0|0	1	1	1	1	1	68.95	530	0	NP_003565.4|NP_775741.1|NP_004729.1|	14|19	33	16.5	490	ACBD5_HUMAN
CYP26B1_P118L	NP_001036199.1	SEC24B	14|16	30	15	2	0|0	1	1	1	1	1	23.78	150	0	NP_001070674.1|NP_057510.4|	6|5	11	5.5	1233	SC24B_HUMAN
CYP26B1_P118L	NP_001037.1	SLC12A2	14|9	23	11.5	2	0|0	1	1	1	1	1	16.16	115	0	NP_005219.2|NP_001104547.1|	7|2	9	4.5	1212	S12A2_HUMAN
CYP26B1_P118L	NP_001070736.1	ZFYVE19	4|3	7	3.5	2	0|0	1	1	1	1	1	6.35	35	0	NP_003305.1|NP_002568.2|NP_002808.3|NP_056937.2|NP_001034679.2|NP_001684.2|NP_001073888.2|	2|2	4	2	471	ANCHR_HUMAN
CYP26B1_P118L	NP_001071087.1	UBXN2B	2|3	5	2.5	2	0|0	0.99	1	0.99	1	0.99	4.51	25	0	NP_001238817.1|NP_079330.2|NP_001008709.1|NP_009057.1|NP_068817.1|NP_001139628.1|	2|2	4	2	331	UBX2B_HUMAN
CYP26B1_P118L	NP_001072987.1	FAM177A1	11|11	22	11	2	0|0	1	1	1	1	1	19.24	110	0	NP_001153101.1|NP_001028675.1|	5|5	10	5	213	F177A_HUMAN
CYP26B1_P118L	NP_001073141.1	FNDC3A	9|17	26	13	2	0|0	1	1	1	1	1	16.16	130	0	NP_003565.4|NP_001003810.1|NP_001159575.1|	7|11	18	9	1198	FND3A_HUMAN
CYP26B1_P118L	NP_001073867.1	ECPAS	8|10	18	9	2	0|0	1	1	1	1	1	14.6	90	0	NP_001167568.1|NP_001177921.1|NP_001177966.1|NP_001258766.1|NP_002801.1|NP_002807.1|NP_004452.1|NP_004777.1|NP_005796.1|NP_006494.1|NP_060598.3|NP_071496.1|NP_000692.2|NP_001295.2|NP_002794.1|NP_005619.1|NP_005336.3|NP_002808.3|NP_001186190.1|NP_001034679.2|NP_001020.2|NP_001003810.1|NP_149062.1|NP_005219.2|	8|7	15	7.5	2017	ECM29_HUMAN
CYP26B1_P118L	NP_001076428.1	SCARB1	3|4	7	3.5	2	0|0	1	1	1	1	1	6.35	35	0	NP_060918.2|NP_002108.4|NP_001129120.1|	2|3	5	2.5	506	SCRB1_HUMAN
CYP26B1_P118L	NP_001077362.1	STRN3	17|19	36	18	2	7|5	0.97	0.99	0.97	0.99	0.97	2.69	3	0	NP_002808.3|	7|10	17	8.5	797	STRN3_HUMAN
CYP26B1_P118L	NP_001080.2	ABCA3	4|5	9	4.5	2	0|0	1	1	1	1	1	8.09	45	0	NP_001159575.1|	3|2	5	2.5	1704	ABCA3_HUMAN
CYP26B1_P118L	NP_001091068.1	SLC35G2	7|7	14	7	2	0|0	1	1	1	1	1	13.02	70	0		3|3	6	3	412	S35G2_HUMAN
CYP26B1_P118L	NP_001091081.1	GPR89A	11|7	18	9	2	0|0	1	1	1	1	1	13.02	90	0	NP_003565.4|	4|4	8	4	455	GPHRA_HUMAN
CYP26B1_P118L	NP_001091868.1	COPA	36|42	78	39	2	5|3	1	1	1	1	1	30.35	9.75	0	NP_001137533.1|NP_004757.1|NP_005561.1|NP_006827.1|NP_036558.3|NP_001646.2|NP_057212.1|NP_060679.1|NP_079517.1|NP_001258664.1|NP_005219.2|NP_001073888.2|	18|20	38	19	1233	COPA_HUMAN
CYP26B1_P118L	NP_001093422.2	ITPR1	12|14	26	13	2	0|0	1	1	1	1	1	20.76	130	0	NP_002215.2|NP_006127.1|NP_009057.1|NP_002799.3|	7|6	13	6.5	2710	ITPR1_HUMAN
CYP26B1_P118L	NP_001094060.1	KIAA0232	7|8	15	7.5	2	0|0	1	1	1	1	1	13.02	75	0		5|4	9	4.5	1395	K0232_HUMAN
CYP26B1_P118L	NP_001099001.1	FAM135A	6|2	8	4	2	0|0	0.99	1	0.99	1	0.99	4.51	40	0		5|2	7	3.5	1319	F135A_HUMAN
CYP26B1_P118L	NP_001106673.1	NACA	111|128	239	119.5	2	19|11	1	1	1	1	1	35.72	7.97	0	NP_001243509.1|NP_006436.3|NP_001032726.1|NP_689478.1|NP_001186190.1|	7|7	14	7	215	NACAM_HUMAN
CYP26B1_P118L	NP_001106818.1	ECE1	2|4	6	3	2	0|0	0.99	1	0.99	1	0.99	4.51	30	0	NP_001020.2|NP_001129120.1|	2|3	5	2.5	758	ECE1_HUMAN
CYP26B1_P118L	NP_001107565.1	LSM14A	4|5	9	4.5	2	0|0	1	1	1	1	1	8.09	45	0		2|5	7	3.5	463	LS14A_HUMAN
CYP26B1_P118L	NP_001111.3	MFSD10	11|8	19	9.5	2	0|0	1	1	1	1	1	14.6	95	0		4|4	8	4	455	MFS10_HUMAN
CYP26B1_P118L	NP_001116307.2	TTC13	9|2	11	5.5	2	0|0	0.99	1	0.99	1	0.99	4.51	55	0		5|2	7	3.5	806	TTC13_HUMAN
CYP26B1_P118L	NP_001120676.1	HMOX2	24|19	43	21.5	2	0|0	1	1	1	1	1	31.23	215	0	NP_001121646.1|NP_002818.1|NP_009144.1|NP_149977.2|NP_005601.1|NP_060197.4|NP_001186089.1|	12|9	21	10.5	316	HMOX2_HUMAN
CYP26B1_P118L	NP_001121187.1	STXBP5	4|3	7	3.5	2	0|0	1	1	1	1	1	6.35	35	0		2|2	4	2	1151	STXB5_HUMAN
CYP26B1_P118L	NP_001121620.1	TFRC	10|8	18	9	2	0|0	1	1	1	1	1	14.6	90	0	NP_004628.4|NP_005756.2|NP_001744.2|NP_001972.1|NP_005361.2|NP_060679.1|NP_005219.2|	6|6	12	6	760	TFR1_HUMAN
CYP26B1_P118L	NP_001121632.1	UBP1	8|8	16	8	2	0|0	1	1	1	1	1	14.6	80	0	NP_005644.2|	4|5	9	4.5	504	UBIP1_HUMAN
CYP26B1_P118L	NP_001121646.1	UGT8	8|8	16	8	2	0|0	1	1	1	1	1	14.6	80	0	NP_002124.1|	5|5	10	5	541	CGT_HUMAN
CYP26B1_P118L	NP_001124147.1	CLGN	81|80	161	80.5	2	0|0	1	1	1	1	1	118.89	805	0	NP_002941.1|NP_003290.1|NP_001673.2|NP_001001396.1|NP_004152.1|NP_009057.1|NP_001129243.1|NP_001530.1|	19|19	38	19	610	CLGN_HUMAN
CYP26B1_P118L	NP_006695.1	SUGT1	20|20	40	20	2	7|4	1	1	1	1	1	7.75	3.64	0	NP_005021.2|NP_002310.2|NP_002145.3|NP_001137545.1|NP_005795.2|	7|6	13	6.5	333	SGT1_HUMAN
CYP26B1_P118L	NP_001124437.1	SUN1	11|11	22	11	2	0|0	1	1	1	1	1	19.24	110	0	NP_149062.1|NP_055995.4|	5|8	13	6.5	785	SUN1_HUMAN
CYP26B1_P118L	NP_001124479.1	TMEM131L	16|9	25	12.5	2	0|0	1	1	1	1	1	16.16	125	0		9|6	15	7.5	1610	T131L_HUMAN
CYP26B1_P118L	NP_001127951.1	LRRC8D	18|12	30	15	2	0|0	1	1	1	1	1	20.76	150	0		10|8	18	9	858	LRC8D_HUMAN
CYP26B1_P118L	NP_001128567.1	FNDC3B	15|6	21	10.5	2	0|0	1	1	1	1	1	11.41	105	0	NP_001159575.1|	9|3	12	6	1204	FND3B_HUMAN
CYP26B1_P118L	NP_001129166.1	VDAC3	5|5	10	5	2	3|0	0.84	0.84	0.84	0.84	0.84	1.67	3.33	0	NP_001132913.1|NP_001193943.1|NP_001681.2|NP_002625.1|NP_002626.1|NP_002941.1|NP_003135.2|NP_003565.4|NP_004993.1|NP_005662.1|NP_055428.1|NP_067026.3|NP_110382.3|NP_115497.4|NP_612510.1|NP_000692.2|NP_004729.1|NP_004850.1|NP_003892.2|NP_005207.2|	4|4	8	4	284	VDAC3_HUMAN
CYP26B1_P118L	NP_001129243.1	RPN2	5|2	7	3.5	2	0|0	0.99	1	0.99	1	0.99	4.51	35	0	NP_004791.1|NP_005207.2|NP_060555.2|NP_055557.2|	4|2	6	3	615	RPN2_HUMAN
CYP26B1_P118L	NP_001129610.1	RPS6KC1	7|3	10	5	2	0|0	1	1	1	1	1	6.35	50	0		5|3	8	4	1054	KS6C1_HUMAN
CYP26B1_P118L	NP_001129628.1	ZNF507	21|29	50	25	2	0|0	1	1	1	1	1	34.18	250	0	NP_001124437.1|	10|10	20	10	953	ZN507_HUMAN
CYP26B1_P118L	NP_001132913.1	BCAP31	24|8	32	16	2	0|0	1	1	1	1	1	14.6	160	0	NP_002625.1|NP_005561.1|NP_005688.2|NP_006658.1|NP_006799.1|NP_002107.3|NP_004152.1|NP_001419.1|NP_037473.3|NP_001008405.1|NP_008964.3|	6|5	11	5.5	246	BAP31_HUMAN
CYP26B1_P118L	NP_689822.2	CNST	10|8	18	9	2	0|0	1	1	1	1	1	14.6	90	0		5|5	10	5	725	CNST_HUMAN
CYP26B1_P118L	NP_001135765.1	ARFGAP3	3|2	5	2.5	2	0|0	0.99	1	0.99	1	0.99	4.51	25	0	NP_004484.1|NP_060679.1|	3|2	5	2.5	472	ARFG3_HUMAN
CYP26B1_P118L	NP_001135770.1	SQSTM1	36|35	71	35.5	2	4|0	1	1	1	1	1	9.58	17.75	0	NP_001258766.1|NP_002801.1|NP_002807.1|NP_004777.1|NP_005852.2|NP_005890.2|NP_037386.1|NP_055055.1|NP_001003712.1|NP_001020413.1|NP_001121168.1|NP_001196.2|NP_001248319.1|NP_001744.2|NP_001777.1|NP_002794.1|NP_004309.2|NP_008996.1|NP_056937.2|NP_114172.1|NP_002145.3|NP_001231573.1|	8|9	17	8.5	356	SQSTM_HUMAN
CYP26B1_P118L	NP_001136120.1	SAR1A	20|13	33	16.5	2	0|0	1	1	1	1	1	22.28	165	0	NP_005947.3|NP_031374.2|NP_001070674.1|NP_001073888.2|	5|4	9	4.5	198	SAR1A_HUMAN
CYP26B1_P118L	NP_001136146.1	CHID1	3|4	7	3.5	2	0|0	1	1	1	1	1	6.35	35	0		2|3	5	2.5	393	CHID1_HUMAN
CYP26B1_P118L	NP_001137484.1	TMX2	10|6	16	8	2	0|0	1	1	1	1	1	11.41	80	0	NP_067026.3|NP_055557.2|	4|2	6	3	258	TMX2_HUMAN
CYP26B1_P118L	NP_003306.3	DNAJC7	16|23	39	19.5	2	0|0	1	1	1	1	1	26.78	195	0	NP_004850.1|NP_000507.1|NP_005336.3|NP_005518.3|NP_006810.1|NP_008835.5|NP_008996.1|NP_002799.3|NP_001003810.1|NP_002145.3|NP_000319.1|	10|8	18	9	494	DNJC7_HUMAN
CYP26B1_P118L	NP_001138295.1	DENND4A	9|8	17	8.5	2	2|0	0.99	1	0.99	1	0.99	4.68	8.5	0		7|6	13	6.5	1906	MYCPP_HUMAN
CYP26B1_P118L	NP_001138356.1	SLC30A7	5|10	15	7.5	2	0|0	1	1	1	1	1	9.77	75	0	NP_001159575.1|	2|2	4	2	376	ZNT7_HUMAN
CYP26B1_P118L	NP_001138610.1	RELA	11|7	18	9	2	2|2	0.97	1	0.97	1	0.97	2.87	4.5	0	NP_002583.1|NP_002625.1|NP_002801.1|NP_003141.2|NP_003461.2|NP_004547.2|NP_005852.2|NP_006827.1|NP_037386.1|NP_064502.9|NP_788276.1|NP_848927.2|NP_001091.1|NP_002794.1|NP_003179.1|NP_004850.1|NP_005336.3|NP_005518.3|NP_006635.2|NP_008835.5|NP_060093.3|NP_000970.1|NP_005021.2|NP_001530.1|NP_001427.2|NP_114172.1|NP_002145.3|NP_001139628.1|	4|5	9	4.5	548	TF65_HUMAN
CYP26B1_P118L	NP_001139325.1	WFS1	5|4	9	4.5	2	0|0	1	1	1	1	1	8.09	45	0	NP_031374.2|	3|2	5	2.5	890	WFS1_HUMAN
CYP26B1_P118L	NP_001139528.1	MBOAT7	6|6	12	6	2	0|0	1	1	1	1	1	11.41	60	0	NP_006247.1|	2|3	5	2.5	399	MBOA7_HUMAN
CYP26B1_P118L	NP_001139791.1	GRAMD2B	6|4	10	5	2	0|0	1	1	1	1	1	8.09	50	0	NP_065767.1|NP_076424.1|NP_001196.2|NP_065946.2|	4|3	7	3.5	447	GRM2B_HUMAN
CYP26B1_P118L	NP_001153101.1	SLC27A2	6|12	18	9	2	0|0	1	1	1	1	1	11.41	90	0	NP_001177921.1|NP_079106.3|NP_114172.1|	3|8	11	5.5	567	S27A2_HUMAN
CYP26B1_P118L	NP_001153602.1	KCNQ5	14|16	30	15	2	0|0	1	1	1	1	1	23.78	150	0		6|5	11	5.5	923	KCNQ5_HUMAN
CYP26B1_P118L	NP_001157289.1	DHCR7	13|16	29	14.5	2	0|0	1	1	1	1	1	22.28	145	0		5|5	10	5	475	DHCR7_HUMAN
CYP26B1_P118L	NP_001162023.1	NDC1	47|58	105	52.5	2	0|0	1	1	1	1	1	71.82	525	0	NP_065134.1|NP_006487.1|NP_001159575.1|	13|14	27	13.5	634	NDC1_HUMAN
CYP26B1_P118L	NP_001165882.1	VANGL1	12|11	23	11.5	2	0|0	1	1	1	1	1	19.24	115	0	NP_001002009.1|	7|6	13	6.5	522	VANG1_HUMAN
CYP26B1_P118L	NP_001165906.1	RAB3GAP1	8|12	20	10	2	0|0	1	1	1	1	1	14.6	100	0	NP_003565.4|NP_005561.1|NP_004729.1|NP_009057.1|NP_036546.2|	6|7	13	6.5	988	RB3GP_HUMAN
CYP26B1_P118L	NP_001166245.1	DPY19L3	11|14	25	12.5	2	0|0	1	1	1	1	1	19.24	125	0	NP_076424.1|	5|6	11	5.5	716	D19L3_HUMAN
CYP26B1_P118L	NP_001167004.1	DGCR2	8|9	17	8.5	2	0|0	1	1	1	1	1	14.6	85	0	NP_001003810.1|NP_001129120.1|	3|4	7	3.5	509	IDD_HUMAN
CYP26B1_P118L	NP_001167568.1	LDHB	3|3	6	3	2	0|0	1	1	1	1	1	6.35	30	0	NP_037386.1|NP_071496.1|NP_002568.2|NP_002794.1|NP_003339.1|NP_004152.1|NP_006487.1|NP_001419.1|NP_000041.2|NP_001814.2|NP_001230574.1|NP_001530.1|NP_001653.1|	3|2	5	2.5	334	LDHB_HUMAN
CYP26B1_P118L	NP_001167627.1	SAMD8	9|4	13	6.5	2	0|0	1	1	1	1	1	8.09	65	0		3|2	5	2.5	415	SAMD8_HUMAN
CYP26B1_P118L	NP_001171835.1	FBXL20	4|5	9	4.5	2	0|0	1	1	1	1	1	8.09	45	0		2|2	4	2	404	FXL20_HUMAN
CYP26B1_P118L	NP_001177.1	BACH1	32|27	59	29.5	2	0|0	1	1	1	1	1	42.96	295	0	NP_004631.1|	15|11	26	13	736	BACH1_HUMAN
CYP26B1_P118L	NP_001177736.1	CYB5A	10|8	18	9	2	0|0	1	1	1	1	1	14.6	90	0	NP_001186190.1|	4|3	7	3.5	124	CYB5_HUMAN
CYP26B1_P118L	NP_001177921.1	SLC33A1	13|11	24	12	2	2|0	1	1	1	1	1	6.58	12	0	NP_003290.1|NP_006816.2|NP_001672.1|NP_060672.2|NP_005013.1|	6|5	11	5.5	549	ACATN_HUMAN
CYP26B1_P118L	NP_001177966.1	PSMD1	118|146	264	132	2	7|2	1	1	1	1	1	37.43	29.33	0	NP_002793.2|NP_002795.2|NP_002801.1|NP_002807.1|NP_004777.1|NP_005796.1|NP_005852.2|NP_006494.1|NP_036313.3|NP_001129224.1|NP_002794.1|NP_006073.2|NP_006512.2|NP_068817.1|NP_002808.3|NP_063937.2|NP_002799.3|NP_001186190.1|NP_005219.2|	32|38	70	35	922	PSMD1_HUMAN
CYP26B1_P118L	NP_001180442.1	SLC30A6	4|10	14	7	2	0|0	1	1	1	1	1	8.09	70	0		4|7	11	5.5	501	ZNT6_HUMAN
CYP26B1_P118L	NP_001182085.1	TMEM35B	9|11	20	10	2	0|0	1	1	1	1	1	16.16	100	0		2|2	4	2	154	TM35B_HUMAN
CYP26B1_P118L	NP_001185951.1	CCP110	16|16	32	16	2	4|0	0.99	0.99	0.99	0.99	0.99	4.86	8	0	NP_004335.1|NP_060918.2|NP_078824.2|NP_001777.1|NP_001034764.1|	10|10	20	10	1012	CP110_HUMAN
CYP26B1_P118L	NP_001186189.1	TOR1AIP2	6|4	10	5	2	0|0	1	1	1	1	1	8.09	50	0	NP_001914.3|	3|2	5	2.5	470	TOIP2_HUMAN
CYP26B1_P118L	NP_001186231.1	CNOT2	6|9	15	7.5	2	0|0	1	1	1	1	1	11.41	75	0	NP_060016.3|NP_006127.1|NP_009057.1|NP_057368.3|NP_004770.4|NP_001914.3|	4|7	11	5.5	540	CNOT2_HUMAN
CYP26B1_P118L	NP_001186307.1	GBF1	5|7	12	6	2	0|0	1	1	1	1	1	9.77	60	0	NP_005219.2|	3|2	5	2.5	1856	GBF1_HUMAN
CYP26B1_P118L	NP_001191455.1	SSR4	9|12	21	10.5	2	0|0	1	1	1	1	1	16.16	105	0	NP_002626.1|NP_002941.1|NP_003135.2|NP_060918.2|NP_115497.4|NP_612510.1|NP_004729.1|NP_001106818.1|NP_001129243.1|NP_005207.2|NP_060555.2|NP_005219.2|NP_116093.1|	3|4	7	3.5	184	SSRD_HUMAN
CYP26B1_P118L	NP_001238817.1	ASPSCR1	4|5	9	4.5	2	0|0	1	1	1	1	1	8.09	45	0	NP_001243728.1|NP_060391.2|NP_079330.2|NP_001193665.1|NP_009057.1|NP_079517.1|	3|5	8	4	647	ASPC1_HUMAN
CYP26B1_P118L	NP_001242907.1	CREB3L4	12|7	19	9.5	2	0|0	1	1	1	1	1	13.02	95	0	NP_938148.1|	6|4	10	5	395	CR3L4_HUMAN
CYP26B1_P118L	NP_001243350.1	GPAT3	14|19	33	16.5	2	0|0	1	1	1	1	1	23.78	165	0		6|11	17	8.5	434	GPAT3_HUMAN
CYP26B1_P118L	NP_001243728.1	GAPDH	4|3	7	3.5	2	0|0	1	1	1	1	1	6.35	35	0	NP_001258978.1|NP_002583.1|NP_037386.1|NP_060918.2|NP_005518.3|NP_006810.1|NP_001419.1|NP_000041.2|NP_037473.3|NP_001128471.1|NP_114172.1|NP_005219.2|NP_116093.1|NP_001139628.1|	3|3	6	3	293	G3P_HUMAN
CYP26B1_P118L	NP_001243875.1	FAAP20	3|3	6	3	2	0|0	1	1	1	1	1	6.35	30	0	NP_001106849.1|	2|2	4	2	195	FAP20_HUMAN
CYP26B1_P118L	NP_001244120.1	DDX6	4|3	7	3.5	2	0|0	1	1	1	1	1	6.35	35	0	NP_060918.2|NP_653304.2|NP_001248319.1|NP_057368.3|NP_001014831.1|NP_001135915.1|	4|3	7	3.5	483	DDX6_HUMAN
CYP26B1_P118L	NP_001245249.1	TP53I11	9|11	20	10	2	0|0	1	1	1	1	1	16.16	100	0		2|2	4	2	189	P5I11_HUMAN
CYP26B1_P118L	NP_001248335.1	MPDZ	5|3	8	4	2	0|0	1	1	1	1	1	6.35	40	0	NP_001419.1|	3|2	5	2.5	2037	MPDZ_HUMAN
CYP26B1_P118L	NP_008878.3	SRP72	5|9	14	7	2	0|0	1	1	1	1	1	9.77	70	0	NP_055045.2|	4|7	11	5.5	671	SRP72_HUMAN
CYP26B1_P118L	NP_001258732.1	REEP2	12|11	23	11.5	2	0|0	1	1	1	1	1	19.24	115	0		4|5	9	4.5	254	REEP2_HUMAN
CYP26B1_P118L	NP_001258766.1	RCN2	5|3	8	4	2	0|0	1	1	1	1	1	6.35	40	0	NP_073591.2|NP_005219.2|NP_116093.1|	4|3	7	3.5	335	RCN2_HUMAN
CYP26B1_P118L	NP_001367.2	DYNC1H1	7|6	13	6.5	2	0|2	0.97	0.98	0.97	0.98	0.97	3.36	6.5	0	NP_003461.2|NP_060700.2|NP_005336.3|NP_001003810.1|NP_005219.2|NP_001073888.2|NP_006132.1|	3|4	7	3.5	4646	DYHC1_HUMAN
CYP26B1_P118L	NP_001427.2	FBL	2|2	4	2	2	0|0	0.99	0.99	0.99	0.99	0.99	4.51	20	0	NP_055181.3|NP_005219.2|	2|2	4	2	321	FBRL_HUMAN
CYP26B1_P118L	NP_001432.2	FAAH	4|3	7	3.5	2	0|0	1	1	1	1	1	6.35	35	0		2|2	4	2	579	FAAH1_HUMAN
CYP26B1_P118L	NP_001511.2	GTF3C1	5|6	11	5.5	2	3|0	0.87	0.91	0.87	0.91	0.87	1.67	3.67	0	NP_002625.1|NP_002943.2|NP_006459.3|NP_009057.1|NP_001116295.1|NP_001427.2|	3|4	7	3.5	2109	TF3C1_HUMAN
CYP26B1_P118L	NP_001596.2	AARS1	7|8	15	7.5	2	3|2	0.86	0.93	0.86	0.93	0.86	1.33	3	0	NP_064502.9|NP_001171546.1|NP_001419.1|NP_055555.1|	7|6	13	6.5	968	SYAC_HUMAN
CYP26B1_P118L	NP_001736.1	CAMLG	16|11	27	13.5	2	0|0	1	1	1	1	1	19.24	135	0	NP_005219.2|	5|3	8	4	296	CAMLG_HUMAN
CYP26B1_P118L	NP_001814.2	CKB	4|3	7	3.5	2	0|0	1	1	1	1	1	6.35	35	0		2|2	4	2	381	KCRB_HUMAN
CYP26B1_P118L	NP_001932.2	DSC3	4|5	9	4.5	2	0|0	1	1	1	1	1	8.09	45	0	NP_001186190.1|	4|3	7	3.5	896	DSC3_HUMAN
CYP26B1_P118L	NP_001934.2	DSG2	49|24	73	36.5	2	0|2	1	1	1	1	1	14.29	36.5	0	NP_005219.2|	19|15	34	17	1118	DSG2_HUMAN
CYP26B1_P118L	NP_002214.2	ITPR2	37|36	73	36.5	2	0|0	1	1	1	1	1	56	365	0	NP_002795.2|NP_065134.1|NP_006127.1|	25|20	45	22.5	2701	ITPR2_HUMAN
CYP26B1_P118L	NP_002215.2	ITPR3	23|31	54	27	2	0|0	1	1	1	1	1	37.11	270	0	NP_003565.4|NP_004773.1|NP_001008709.1|NP_001672.1|NP_001744.2|NP_006127.1|NP_005857.1|	13|13	26	13	2671	ITPR3_HUMAN
CYP26B1_P118L	NP_002287.2	LBR	76|118	194	97	2	4|4	1	1	1	1	1	82.75	24.25	0	NP_001120700.1|NP_001008709.1|NP_055555.1|NP_005563.1|	18|14	32	16	615	LBR_HUMAN
CYP26B1_P118L	NP_002583.1	PCNA	3|5	8	4	2	0|0	1	1	1	1	1	6.35	40	0	NP_003290.1|NP_001120700.1|NP_008835.5|NP_001419.1|NP_001092885.1|NP_001914.3|NP_114172.1|NP_005907.3|NP_005219.2|NP_055423.1|	2|3	5	2.5	261	PCNA_HUMAN
CYP26B1_P118L	NP_002793.2	PSMC1	38|47	85	42.5	2	0|0	1	1	1	1	1	58.88	425	0	NP_002795.2|NP_002801.1|NP_002807.1|NP_002941.1|NP_004777.1|NP_005796.1|NP_006494.1|NP_036313.3|NP_001193665.1|NP_002794.1|NP_002819.2|NP_009057.1|NP_002808.3|NP_002799.3|NP_001186190.1|NP_064505.1|	15|15	30	15	440	PRS4_HUMAN
CYP26B1_P118L	NP_002795.2	PSMC3	7|3	10	5	2	0|0	1	1	1	1	1	6.35	50	0	NP_002801.1|NP_002807.1|NP_002941.1|NP_004777.1|NP_005796.1|NP_006494.1|NP_009090.2|NP_036313.3|NP_001129224.1|NP_002794.1|NP_003179.1|NP_006810.1|NP_002808.3|NP_056937.2|NP_002799.3|NP_001186190.1|	4|2	6	3	439	PRS6A_HUMAN
CYP26B1_P118L	NP_002801.1	PSMD4	30|29	59	29.5	2	5|5	1	1	1	1	1	18.8	5.9	0	NP_002807.1|NP_004777.1|NP_004902.1|NP_005733.1|NP_005796.1|NP_005852.2|NP_006494.1|NP_036313.3|NP_056449.1|NP_002794.1|NP_006127.1|NP_009057.1|NP_002808.3|NP_056937.2|NP_002799.3|NP_001186190.1|NP_114172.1|NP_005219.2|NP_002145.3|	7|8	15	7.5	377	PSMD4_HUMAN
CYP26B1_P118L	NP_002808.3	PSMD13	4|5	9	4.5	2	0|0	1	1	1	1	1	8.09	45	0	NP_002799.3|NP_001186190.1|	3|3	6	3	376	PSD13_HUMAN
CYP26B1_P118L	NP_002818.1	PTPN1	72|61	133	66.5	2	2|2	1	1	1	1	1	74.18	33.25	0	NP_003141.2|NP_005848.2|NP_065789.1|NP_001744.2|NP_004090.4|NP_000041.2|NP_002849.1|NP_001684.2|NP_005219.2|NP_001139628.1|	16|15	31	15.5	435	PTN1_HUMAN
CYP26B1_P118L	NP_002824.1	PTPN9	5|2	7	3.5	2	0|0	0.99	1	0.99	1	0.99	4.51	35	0	NP_001252518.1|NP_997006.1|	2|2	4	2	593	PTN9_HUMAN
CYP26B1_P118L	NP_002941.1	RPN1	24|37	61	30.5	2	0|0	1	1	1	1	1	38.58	305	0	NP_003135.2|NP_003290.1|NP_004085.1|NP_005688.2|NP_005733.1|NP_055205.2|NP_057226.1|NP_064583.2|NP_612510.1|NP_849193.1|NP_000692.2|NP_001164006.1|NP_002794.1|NP_005601.1|NP_004631.1|NP_004850.1|NP_004152.1|NP_009057.1|NP_002262.3|NP_001129243.1|NP_001008405.1|NP_005207.2|NP_060555.2|NP_005219.2|NP_005795.2|NP_116093.1|	12|13	25	12.5	607	RPN1_HUMAN
CYP26B1_P118L	NP_003135.2	SSR1	8|7	15	7.5	2	0|0	1	1	1	1	1	13.02	75	0	NP_004993.1|NP_005561.1|NP_006799.1|NP_036313.3|NP_060918.2|NP_073591.2|NP_110382.3|NP_115497.4|NP_612510.1|NP_001164006.1|NP_110416.1|NP_005207.2|	3|3	6	3	286	SSRA_HUMAN
CYP26B1_P118L	NP_003141.2	STAT3	13|15	28	14	2	6|4	0.84	0.97	0.84	0.97	0.84	0.88	2.8	0	NP_001020413.1|NP_001008709.1|NP_002107.3|NP_002819.2|NP_002825.3|NP_003179.1|NP_055181.3|NP_005219.2|	8|8	16	8	769	STAT3_HUMAN
CYP26B1_P118L	NP_003147.2	STIM1	84|73	157	78.5	2	5|4	1	1	1	1	1	76.07	17.44	0	NP_004883.3|NP_001001396.1|NP_001744.2|NP_065911.3|NP_057211.4|	25|24	49	24.5	685	STIM1_HUMAN
CYP26B1_P118L	NP_003253.1	SEC62	2|6	8	4	2	0|0	0.99	1	0.99	1	0.99	4.51	40	0		2|4	6	3	399	SEC62_HUMAN
CYP26B1_P118L	NP_003305.1	TTC1	11|10	21	10.5	2	0|0	1	1	1	1	1	17.7	105	0	NP_003565.4|NP_005733.1|NP_055955.1|NP_067026.3|NP_689493.3|NP_004729.1|NP_000507.1|NP_068817.1|NP_056937.2|NP_006504.2|NP_002145.3|	6|5	11	5.5	292	TTC1_HUMAN
CYP26B1_P118L	NP_003461.2	USP7	5|6	11	5.5	2	0|3	0.87	0.91	0.87	0.91	0.87	1.67	3.67	0	NP_004777.1|NP_036558.3|NP_001027454.1|NP_006635.2|NP_055045.2|NP_003866.1|NP_008996.1|NP_036222.3|NP_612355.1|NP_005906.2|NP_009166.2|NP_001258211.1|NP_005563.1|NP_001186089.1|	2|4	6	3	1102	UBP7_HUMAN
CYP26B1_P118L	NP_003638.1	DGKE	12|12	24	12	2	0|0	1	1	1	1	1	20.76	120	0		4|4	8	4	567	DGKE_HUMAN
CYP26B1_P118L	NP_003898.2	EIF2B5	4|8	12	6	2	0|0	1	1	1	1	1	8.09	60	0	NP_005219.2|	3|5	8	4	721	EI2BE_HUMAN
CYP26B1_P118L	NP_003923.2	ST13	26|29	55	27.5	2	0|0	1	1	1	1	1	41.5	275	0	NP_001020413.1|NP_005336.3|NP_009057.1|NP_001230574.1|NP_002145.3|	7|8	15	7.5	369	F10A1_HUMAN
CYP26B1_P118L	NP_003931.2	USP13	9|7	16	8	2	0|0	1	1	1	1	1	13.02	80	0	NP_055428.1|NP_060391.2|NP_001121168.1|NP_009057.1|NP_006297.2|	6|6	12	6	863	UBP13_HUMAN
CYP26B1_P118L	NP_003934.1	STBD1	9|11	20	10	2	0|0	1	1	1	1	1	16.16	100	0		5|6	11	5.5	358	STBD1_HUMAN
CYP26B1_P118L	NP_003970.1	GPRC5A	5|7	12	6	2	0|0	1	1	1	1	1	9.77	60	0	NP_004628.4|NP_005756.2|	3|3	6	3	357	RAI3_HUMAN
CYP26B1_P118L	NP_004085.1	EIF2S1	4|6	10	5	2	0|0	1	1	1	1	1	8.09	50	0	NP_004827.4|NP_060918.2|NP_001240308.1|NP_055831.1|NP_003899.2|NP_000981.1|	2|2	4	2	315	IF2A_HUMAN
CYP26B1_P118L	NP_004154.2	RAB27B	5|4	9	4.5	2	0|0	1	1	1	1	1	8.09	45	0	NP_001744.2|	3|3	6	3	218	RB27B_HUMAN
CYP26B1_P118L	NP_004216.2	MFHAS1	6|5	11	5.5	2	0|0	1	1	1	1	1	9.77	55	0		3|3	6	3	1052	MFHA1_HUMAN
CYP26B1_P118L	NP_004256.1	FADS2	6|6	12	6	2	0|0	1	1	1	1	1	11.41	60	0	NP_005219.2|	4|3	7	3.5	444	FADS2_HUMAN
CYP26B1_P118L	NP_004299.1	ARHGAP1	12|16	28	14	2	0|0	1	1	1	1	1	20.76	140	0	NP_064502.9|NP_005219.2|NP_001118.3|	7|9	16	8	439	RHG01_HUMAN
CYP26B1_P118L	NP_004452.1	FARSA	4|5	9	4.5	2	0|0	1	1	1	1	1	8.09	45	0	NP_002799.3|NP_005219.2|	2|2	4	2	508	SYFA_HUMAN
CYP26B1_P118L	NP_004547.2	NFKBIE	8|15	23	11.5	2	0|0	1	1	1	1	1	14.6	115	0	NP_004850.1|NP_005518.3|NP_008835.5|NP_009057.1|NP_002878.2|	5|6	11	5.5	500	IKBE_HUMAN
CYP26B1_P118L	NP_004571.2	RAB27A	2|3	5	2.5	2	0|0	0.99	1	0.99	1	0.99	4.51	25	0		2|2	4	2	221	RB27A_HUMAN
CYP26B1_P118L	NP_004628.4	RAB7A	9|9	18	9	2	0|0	1	1	1	1	1	16.16	90	0	NP_005756.2|NP_006816.2|NP_055428.1|NP_065789.1|NP_789782.1|NP_849193.1|NP_001072989.1|NP_001139528.1|NP_001193765.1|NP_001485.2|NP_001672.1|NP_001673.2|NP_001744.2|NP_003092.4|NP_004090.4|NP_005361.2|NP_057215.3|NP_004152.1|NP_009057.1|NP_001129243.1|NP_056325.2|NP_001186190.1|NP_002849.1|NP_057510.4|NP_060142.3|NP_001684.2|NP_005219.2|NP_001231573.1|	5|4	9	4.5	207	RAB7A_HUMAN
CYP26B1_P118L	NP_004699.1	PDCD5	5|4	9	4.5	2	0|0	1	1	1	1	1	8.09	45	0	NP_005563.1|	3|2	5	2.5	125	PDCD5_HUMAN
CYP26B1_P118L	NP_004757.1	COPB2	3|3	6	3	2	0|0	1	1	1	1	1	6.35	30	0	NP_005561.1|NP_001646.2|NP_057212.1|NP_001258664.1|NP_001073888.2|	2|3	5	2.5	906	COPB2_HUMAN
CYP26B1_P118L	NP_004770.4	CNOT8	6|14	20	10	2	0|0	1	1	1	1	1	11.41	100	0	NP_005907.3|NP_001073888.2|	3|6	9	4.5	292	CNOT8_HUMAN
CYP26B1_P118L	NP_004773.1	SNAP29	26|18	44	22	2	3|6	1	1	1	1	1	8.29	4.89	0	NP_058626.1|NP_003155.2|NP_001121187.1|NP_036222.3|NP_060142.3|NP_068579.3|NP_001138621.1|	5|6	11	5.5	258	SNP29_HUMAN
CYP26B1_P118L	NP_004777.1	TXNL1	80|84	164	82	2	14|7	1	1	1	1	1	23.83	7.81	0	NP_005733.1|NP_005796.1|NP_002794.1|NP_004631.1|NP_002808.3|NP_002799.3|NP_001186190.1|NP_009166.2|NP_001073888.2|	17|15	32	16	289	TXNL1_HUMAN
CYP26B1_P118L	NP_004827.4	EIF2AK3	14|14	28	14	2	0|0	1	1	1	1	1	23.78	140	0	NP_002108.4|	9|10	19	9.5	1116	E2AK3_HUMAN
CYP26B1_P118L	NP_004857.4	SCAMP1	3|5	8	4	2	0|2	0.85	0.94	0.85	0.94	0.85	1.18	4	0	NP_005688.2|NP_001972.1|NP_065393.1|	3|4	7	3.5	338	SCAM1_HUMAN
CYP26B1_P118L	NP_004863.2	TMEM59	17|20	37	18.5	2	0|0	1	1	1	1	1	28.27	185	0	NP_060734.2|NP_001123996.1|	7|8	15	7.5	323	TMM59_HUMAN
CYP26B1_P118L	NP_004883.3	SEC22B	16|19	35	17.5	2	0|0	1	1	1	1	1	26.78	175	0	NP_005756.2|NP_058626.1|NP_003155.2|NP_004729.1|NP_009057.1|NP_056937.2|	8|7	15	7.5	215	SC22B_HUMAN
CYP26B1_P118L	NP_004902.1	PDIA4	3|8	11	5.5	2	0|0	1	1	1	1	1	6.35	55	0	NP_001035918.1|NP_001171546.1|NP_006232.1|	3|5	8	4	645	PDIA4_HUMAN
CYP26B1_P118L	NP_004993.1	NDUFA9	3|8	11	5.5	2	0|0	1	1	1	1	1	6.35	55	0	NP_004850.1|NP_057510.4|NP_005219.2|	3|4	7	3.5	377	NDUA9_HUMAN
CYP26B1_P118L	NP_005104.2	GOLGA5	12|11	23	11.5	2	0|0	1	1	1	1	1	19.24	115	0	NP_004152.1|NP_001159575.1|	9|8	17	8.5	731	GOGA5_HUMAN
CYP26B1_P118L	NP_005207.2	DDOST	3|2	5	2.5	2	0|0	0.99	1	0.99	1	0.99	4.51	25	0	NP_001106849.1|NP_005795.2|	2|2	4	2	456	OST48_HUMAN
CYP26B1_P118L	NP_005379.3	PDCL	13|15	28	14	2	0|0	1	1	1	1	1	22.28	140	0	NP_036313.3|NP_002065.1|NP_001003810.1|	6|8	14	7	301	PHLP_HUMAN
CYP26B1_P118L	NP_005473.1	PIGK	4|5	9	4.5	2	0|0	1	1	1	1	1	8.09	45	0		2|4	6	3	395	GPI8_HUMAN
CYP26B1_P118L	NP_005566.2	LNPEP	24|25	49	24.5	2	0|0	1	1	1	1	1	38.58	245	0		11|12	23	11.5	1025	LCAP_HUMAN
CYP26B1_P118L	NP_005660.4	REEP5	2|2	4	2	2	0|0	0.99	0.99	0.99	0.99	0.99	4.51	20	0	NP_005688.2|NP_004448.2|NP_057368.3|NP_060679.1|	2|2	4	2	189	REEP5_HUMAN
CYP26B1_P118L	NP_005662.1	UBXN8	10|16	26	13	2	0|0	1	1	1	1	1	17.7	130	0	NP_060391.2|NP_060915.2|NP_079330.2|NP_149351.1|NP_009057.1|NP_001070952.1|NP_001142.2|	5|4	9	4.5	270	UBXN8_HUMAN
CYP26B1_P118L	NP_005688.2	SCAMP2	6|2	8	4	2	0|0	0.99	1	0.99	1	0.99	4.51	40	0	NP_065393.1|	3|2	5	2.5	329	SCAM2_HUMAN
CYP26B1_P118L	NP_005733.1	PDIA6	5|9	14	7	2	2|0	0.97	1	0.97	1	0.97	2.69	7	0	NP_060918.2|NP_077719.2|NP_006397.1|NP_036222.3|NP_001073888.2|	4|6	10	5	440	PDIA6_HUMAN
CYP26B1_P118L	NP_005756.2	ATP6AP2	27|26	53	26.5	2	0|0	1	1	1	1	1	41.5	265	0	NP_005852.2|NP_006816.2|NP_036313.3|NP_061849.2|NP_065698.1|NP_065779.1|NP_065789.1|NP_071358.1|NP_776186.2|NP_001072989.1|NP_001193765.1|NP_005393.2|NP_057190.2|NP_001419.1|NP_612355.1|NP_001005743.1|NP_001684.2|NP_001073888.2|NP_001231573.1|	10|9	19	9.5	350	RENR_HUMAN
CYP26B1_P118L	NP_005796.1	PSMD14	3|5	8	4	2	0|0	1	1	1	1	1	6.35	40	0	NP_005852.2|NP_006436.3|NP_006494.1|NP_036313.3|NP_071358.1|NP_002794.1|NP_002819.2|NP_002808.3|NP_002799.3|NP_001186190.1|NP_660208.2|	3|3	6	3	310	PSDE_HUMAN
CYP26B1_P118L	NP_005819.3	DCAF7	2|2	4	2	2	0|0	0.99	0.99	0.99	0.99	0.99	4.51	20	0	NP_055428.1|NP_009057.1|NP_001914.3|NP_057510.4|	2|2	4	2	342	DCAF7_HUMAN
CYP26B1_P118L	NP_005848.2	ZMPSTE24	4|8	12	6	2	0|0	1	1	1	1	1	8.09	60	0	NP_004850.1|NP_057215.3|NP_612355.1|NP_005207.2|	3|3	6	3	475	FACE1_HUMAN
CYP26B1_P118L	NP_005852.2	STUB1	17|20	37	18.5	2	4|4	1	1	1	1	1	8.54	4.62	0	NP_001020413.1|NP_001121168.1|NP_001137232.1|NP_001172005.1|NP_003179.1|NP_003306.3|NP_003339.1|NP_005336.3|NP_005518.3|NP_009057.1|NP_068817.1|NP_001419.1|NP_005013.1|NP_008996.1|NP_002799.3|NP_037473.3|NP_005219.2|NP_065941.2|NP_002145.3|NP_001186089.1|	8|7	15	7.5	303	CHIP_HUMAN
CYP26B1_P118L	NP_005859.1	BET1	9|10	19	9.5	2	0|0	1	1	1	1	1	16.16	95	0	NP_058626.1|NP_003155.2|	2|2	4	2	118	BET1_HUMAN
CYP26B1_P118L	NP_005890.2	NBR1	38|40	78	39	2	0|0	1	1	1	1	1	58.88	390	0	NP_004729.1|NP_063937.2|NP_057510.4|NP_001139628.1|	17|13	30	15	966	NBR1_HUMAN
CYP26B1_P118L	NP_005947.3	MTHFD1	10|12	22	11	2	2|0	1	1	1	1	1	5.95	11	0	NP_036558.3|NP_055428.1|NP_073591.2|NP_004448.2|NP_005683.2|	8|6	14	7	935	C1TC_HUMAN
CYP26B1_P118L	NP_005960.1	NAP1L4	8|8	16	8	2	0|0	1	1	1	1	1	14.6	80	0	NP_060918.2|NP_006127.1|NP_001419.1|NP_001073888.2|	5|5	10	5	375	NP1L4_HUMAN
CYP26B1_P118L	NP_006107.1	TAB1	17|21	38	19	2	0|0	1	1	1	1	1	28.27	190	0	NP_009090.2|NP_055908.1|NP_788276.1|NP_001020413.1|NP_003179.1|NP_003306.3|NP_005518.3|NP_001814.2|NP_001530.1|NP_005219.2|NP_002145.3|NP_001171829.1|	9|12	21	10.5	504	TAB1_HUMAN
CYP26B1_P118L	NP_006232.1	PPP1R2	8|9	17	8.5	2	0|0	1	1	1	1	1	14.6	85	0	NP_001139628.1|	4|2	6	3	205	IPP2_HUMAN
CYP26B1_P118L	NP_006247.1	PKN2	5|5	10	5	2	0|0	1	1	1	1	1	9.77	50	0	NP_001028728.1|NP_001073888.2|	5|3	8	4	984	PKN2_HUMAN
CYP26B1_P118L	NP_006397.1	PRDX4	5|4	9	4.5	2	0|0	1	1	1	1	1	8.09	45	0		4|3	7	3.5	271	PRDX4_HUMAN
CYP26B1_P118L	NP_006398.1	ARL6IP5	18|25	43	21.5	2	0|0	1	1	1	1	1	29.75	215	0	NP_009144.1|NP_001171725.1|NP_065393.1|NP_006428.2|NP_001034679.2|	5|4	9	4.5	188	PRAF3_HUMAN
CYP26B1_P118L	NP_006402.1	AGPAT1	8|6	14	7	2	0|0	1	1	1	1	1	11.41	70	0		2|2	4	2	283	PLCA_HUMAN
CYP26B1_P118L	NP_006428.2	PARP4	6|4	10	5	2	0|0	1	1	1	1	1	8.09	50	0		4|3	7	3.5	1724	PARP4_HUMAN
CYP26B1_P118L	NP_006494.1	PSMC4	6|4	10	5	2	0|0	1	1	1	1	1	8.09	50	0	NP_036313.3|NP_002794.1|NP_005601.1|NP_006073.2|NP_009057.1|NP_002808.3|NP_002799.3|NP_001186190.1|	3|2	5	2.5	418	PRS6B_HUMAN
CYP26B1_P118L	NP_006546.1	YKT6	26|26	52	26	2	0|0	1	1	1	1	1	41.5	260	0	NP_003155.2|NP_005563.1|	10|9	19	9.5	198	YKT6_HUMAN
CYP26B1_P118L	NP_006658.1	PGRMC1	42|25	67	33.5	2	0|0	1	1	1	1	1	40.04	335	0	NP_006827.1|NP_036313.3|NP_055567.2|NP_073591.2|NP_002568.2|NP_005207.2|NP_002849.1|	10|8	18	9	195	PGRC1_HUMAN
CYP26B1_P118L	NP_006759.3	BRAP	7|5	12	6	2	0|0	1	1	1	1	1	9.77	60	0	NP_055995.4|	3|3	6	3	592	BRAP_HUMAN
CYP26B1_P118L	NP_006764.3	DDX18	5|8	13	6.5	2	3|0	0.9	0.96	0.9	0.96	0.9	1.67	4.33	0	NP_036473.2|NP_057018.1|NP_057733.2|NP_060598.3|NP_060918.2|NP_113673.3|NP_000998.1|NP_057651.1|NP_000652.2|NP_001427.2|NP_005683.2|	3|6	9	4.5	670	DDX18_HUMAN
CYP26B1_P118L	NP_006799.1	SEC61B	5|6	11	5.5	2	0|0	1	1	1	1	1	9.77	55	0	NP_005219.2|NP_116093.1|	3|3	6	3	96	SC61B_HUMAN
CYP26B1_P118L	NP_006806.1	TMED2	7|22	29	14.5	2	0|0	1	1	1	1	1	13.02	145	0	NP_055428.1|NP_057226.1|NP_067026.3|NP_000692.2|NP_004152.1|NP_068817.1|NP_001036199.1|NP_001020.2|NP_001026881.1|NP_055557.2|NP_056345.3|	3|9	12	6	201	TMED2_HUMAN
CYP26B1_P118L	NP_006810.1	STIP1	25|25	50	25	2	10|6	1	1	1	1	1	6.22	3.12	0	NP_009057.1|NP_000041.2|NP_002799.3|NP_005219.2|NP_002145.3|NP_001104547.1|NP_116093.1|	13|13	26	13	543	STIP1_HUMAN
CYP26B1_P118L	NP_006816.2	CKAP4	78|75	153	76.5	2	0|0	1	1	1	1	1	111.78	765	0	NP_060915.2|NP_775741.1|NP_055831.1|NP_006247.1|NP_055488.1|	32|26	58	29	602	CKAP4_HUMAN
CYP26B1_P118L	NP_008996.1	CDC37	3|4	7	3.5	2	0|0	1	1	1	1	1	6.35	35	0	NP_079426.2|NP_004614.3|NP_005219.2|NP_001137545.1|NP_001186089.1|NP_116093.1|NP_055995.4|	2|2	4	2	378	CDC37_HUMAN
CYP26B1_P118L	NP_009090.2	SLMAP	14|11	25	12.5	2	0|0	1	1	1	1	1	19.24	125	0	NP_115518.3|NP_001035918.1|NP_001077362.1|	7|5	12	6	811	SLMAP_HUMAN
CYP26B1_P118L	NP_009144.1	PRAF2	9|11	20	10	2	0|0	1	1	1	1	1	16.16	100	0	NP_065393.1|	3|3	6	3	178	PRAF2_HUMAN
CYP26B1_P118L	NP_009145.1	SEC63	47|51	98	49	2	0|0	1	1	1	1	1	71.82	490	0	NP_005207.2|	21|22	43	21.5	760	SEC63_HUMAN
CYP26B1_P118L	NP_031374.2	ATF6	32|40	72	36	2	0|0	1	1	1	1	1	50.22	360	0	NP_001129625.1|	15|17	32	16	670	ATF6A_HUMAN
CYP26B1_P118L	NP_036222.3	MACF1	7|3	10	5	2	0|0	1	1	1	1	1	6.35	50	0		5|3	8	4	5430	MACF1_HUMAN
CYP26B1_P118L	NP_036313.3	FKBP8	27|46	73	36.5	2	4|0	1	1	1	1	1	7.67	18.25	0	NP_057479.2|NP_002794.1|NP_006695.1|NP_002808.3|NP_002799.3|NP_689969.2|NP_005219.2|NP_001186089.1|NP_001129120.1|	8|9	17	8.5	413	FKBP8_HUMAN
CYP26B1_P118L	NP_036558.3	SF3B3	19|15	34	17	2	3|3	1	1	1	1	1	8.96	5.67	0	NP_060918.2|NP_077005.2|NP_001155.1|NP_004090.4|NP_005564.1|NP_057212.1|NP_006297.2|NP_055555.1|NP_005563.1|NP_001073888.2|	12|10	22	11	1217	SF3B3_HUMAN
CYP26B1_P118L	NP_036585.1	TBL2	7|10	17	8.5	2	0|0	1	1	1	1	1	13.02	85	0	NP_065393.1|NP_055488.1|NP_001159575.1|	4|7	11	5.5	447	TBL2_HUMAN
CYP26B1_P118L	NP_037386.1	TBK1	6|8	14	7	2	0|0	1	1	1	1	1	11.41	70	0	NP_055541.1|NP_001172005.1|NP_001248319.1|NP_004851.2|NP_008996.1|NP_005219.2|NP_065825.1|	4|6	10	5	729	TBK1_HUMAN
CYP26B1_P118L	NP_037520.1	PREB	17|23	40	20	2	0|0	1	1	1	1	1	28.27	200	0		6|8	14	7	417	PREB_HUMAN
CYP26B1_P118L	NP_055205.2	SND1	55|67	122	61	2	5|2	1	1	1	1	1	52.63	17.43	0	NP_060918.2|NP_001021.1|NP_006512.2|NP_057368.3|NP_000975.2|NP_001020.2|	33|32	65	32.5	910	SND1_HUMAN
CYP26B1_P118L	NP_055246.2	PALD1	15|22	37	18.5	2	0|0	1	1	1	1	1	25.28	185	0		7|11	18	9	856	PALD_HUMAN
CYP26B1_P118L	NP_055422.1	UBXN4	70|55	125	62.5	2	2|0	1	1	1	1	1	31.57	62.5	0	NP_001193665.1|NP_009057.1|NP_079517.1|	16|16	32	16	508	UBXN4_HUMAN
CYP26B1_P118L	NP_055428.1	FAF2	29|32	61	30.5	2	0|2	1	1	1	1	1	17.15	30.5	0	NP_057105.2|NP_057479.2|NP_060244.2|NP_060391.2|NP_060915.2|NP_060918.2|NP_064502.9|NP_065779.1|NP_065789.1|NP_079106.3|NP_079330.2|NP_116199.2|NP_689926.1|NP_853553.1|NP_000215.1|NP_001123952.1|NP_001171725.1|NP_001744.2|NP_002108.4|NP_004090.4|NP_004729.1|NP_006073.2|NP_001243211.1|NP_008835.5|NP_009057.1|NP_055634.3|NP_079517.1|NP_001419.1|NP_001106818.1|NP_001034764.1|NP_001136408.1|NP_056937…	12|14	26	13	445	FAF2_HUMAN
CYP26B1_P118L	NP_055541.1	TBKBP1	19|19	38	19	2	0|0	1	1	1	1	1	31.23	190	0	NP_001172005.1|NP_001248319.1|NP_004851.2|	10|10	20	10	615	TBKB1_HUMAN
CYP26B1_P118L	NP_055567.2	SPCS2	12|19	31	15.5	2	0|0	1	1	1	1	1	20.76	155	0	NP_940953.2|NP_054760.3|NP_005219.2|NP_055557.2|	6|7	13	6.5	226	SPCS2_HUMAN
CYP26B1_P118L	NP_055569.1	PTDSS1	3|5	8	4	2	0|0	1	1	1	1	1	6.35	40	0		2|3	5	2.5	473	PTSS1_HUMAN
CYP26B1_P118L	NP_055573.2	SNX19	7|8	15	7.5	2	0|0	1	1	1	1	1	13.02	75	0		6|5	11	5.5	992	SNX19_HUMAN
CYP26B1_P118L	NP_055622.3	C2CD2L	4|4	8	4	2	0|0	1	1	1	1	1	8.09	40	0		2|3	5	2.5	707	C2C2L_HUMAN
CYP26B1_P118L	NP_055853.1	KIAA0754	14|14	28	14	2	0|0	1	1	1	1	1	23.78	140	0		13|10	23	11.5	1427	K0754_HUMAN
CYP26B1_P118L	NP_055908.1	TAB2	8|11	19	9.5	2	0|0	1	1	1	1	1	14.6	95	0	NP_001020413.1|NP_001021.1|NP_003179.1|NP_004850.1|NP_001136145.1|NP_001530.1|NP_001171829.1|	6|8	14	7	693	TAB2_HUMAN
CYP26B1_P118L	NP_055929.1	ANKLE2	167|199	366	183	2	0|0	1	1	1	1	1	242.01	1830	0	NP_009057.1|	44|43	87	43.5	938	ANKL2_HUMAN
CYP26B1_P118L	NP_055935.4	ALMS1	44|27	71	35.5	2	7|5	1	1	1	1	1	14.12	5.92	0	NP_078824.2|NP_115518.3|	32|21	53	26.5	4169	ALMS1_HUMAN
CYP26B1_P118L	NP_056036.1	DNMBP	16|15	31	15.5	2	0|0	1	1	1	1	1	25.28	155	0	NP_001032409.2|NP_001091.1|NP_057510.4|NP_002145.3|NP_001202.4|	13|9	22	11	1577	DNMBP_HUMAN
CYP26B1_P118L	NP_056046.1	NUP160	4|3	7	3.5	2	0|0	1	1	1	1	1	6.35	35	0	NP_001186089.1|NP_006311.2|	3|2	5	2.5	1436	NU160_HUMAN
CYP26B1_P118L	NP_056106.1	DNAJC16	103|80	183	91.5	2	0|0	1	1	1	1	1	118.89	915	0	NP_002108.4|NP_001159575.1|	28|28	56	28	782	DJC16_HUMAN
CYP26B1_P118L	NP_056138.1	UFL1	3|3	6	3	2	0|0	1	1	1	1	1	6.35	30	0	NP_076424.1|NP_219482.1|NP_788276.1|NP_005219.2|	2|2	4	2	794	UFL1_HUMAN
CYP26B1_P118L	NP_056163.1	TMEM131	28|36	64	32	2	0|0	1	1	1	1	1	44.41	320	0		16|15	31	15.5	1883	TM131_HUMAN
CYP26B1_P118L	NP_056183.2	PANX1	8|9	17	8.5	2	0|0	1	1	1	1	1	14.6	85	0	NP_000507.1|NP_008996.1|	4|3	7	3.5	426	PANX1_HUMAN
CYP26B1_P118L	NP_056340.2	IBTK	17|13	30	15	2	3|0	1	1	1	1	1	5.17	10	0	NP_060598.3|NP_060918.2|NP_001021.1|NP_001008709.1|NP_008878.3|NP_057368.3|	13|9	22	11	1353	IBTK_HUMAN
CYP26B1_P118L	NP_056449.1	KIFBP	3|3	6	3	2	0|0	1	1	1	1	1	6.35	30	0	NP_001008709.1|NP_009057.1|	3|3	6	3	621	KBP_HUMAN
CYP26B1_P118L	NP_056508.2	INTU	5|3	8	4	2	0|0	1	1	1	1	1	6.35	40	0		4|3	7	3.5	942	INTU_HUMAN
CYP26B1_P118L	NP_056937.2	UBXN1	7|4	11	5.5	2	0|0	1	1	1	1	1	8.09	55	0	NP_001914.3|NP_001034679.2|NP_001073888.2|	4|3	7	3.5	312	UBXN1_HUMAN
CYP26B1_P118L	NP_057018.1	NOP58	5|6	11	5.5	2	0|0	1	1	1	1	1	9.77	55	0	NP_057733.2|NP_060918.2|NP_000998.1|NP_003899.2|NP_001427.2|NP_055181.3|	2|3	5	2.5	529	NOP58_HUMAN
CYP26B1_P118L	NP_057105.2	UBE2J1	60|75	135	67.5	2	0|0	1	1	1	1	1	90.41	675	0	NP_853553.1|NP_002107.3|NP_009057.1|NP_055634.3|	9|9	18	9	318	UB2J1_HUMAN
CYP26B1_P118L	NP_057113.1	DHRS7	18|20	38	19	2	0|0	1	1	1	1	1	29.75	190	0	NP_067026.3|NP_001159575.1|	6|7	13	6.5	339	DHRS7_HUMAN
CYP26B1_P118L	NP_057226.1	HSD17B12	10|15	25	12.5	2	0|0	1	1	1	1	1	17.7	125	0	NP_071358.1|NP_612510.1|NP_000692.2|NP_004152.1|NP_002262.3|NP_005219.2|	4|7	11	5.5	312	DHB12_HUMAN
CYP26B1_P118L	NP_057332.1	AKAP11	91|86	177	88.5	2	3|0	1	1	1	1	1	28.47	59	0	NP_001008709.1|NP_004729.1|NP_003817.1|NP_001139628.1|	32|35	67	33.5	1901	AKA11_HUMAN
CYP26B1_P118L	NP_057361.3	RAB23	7|15	22	11	2	0|0	1	1	1	1	1	13.02	110	0		2|2	4	2	237	RAB23_HUMAN
CYP26B1_P118L	NP_057479.2	HACD3	35|29	64	32	2	0|0	1	1	1	1	1	45.87	320	0	NP_060918.2|NP_001672.1|NP_001673.2|NP_004729.1|NP_005518.3|NP_001106849.1|	8|9	17	8.5	362	HACD3_HUMAN
CYP26B1_P118L	NP_058626.1	STX18	9|9	18	9	2	0|0	1	1	1	1	1	16.16	90	0	NP_060937.1|NP_067026.3|NP_068749.3|NP_444280.2|NP_001196.2|NP_003155.2|NP_057190.2|NP_056993.2|	3|3	6	3	335	STX18_HUMAN
CYP26B1_P118L	NP_060016.3	CNOT11	8|5	13	6.5	2	0|0	1	1	1	1	1	9.77	65	0	NP_006127.1|NP_057368.3|	5|4	9	4.5	510	CNO11_HUMAN
CYP26B1_P118L	NP_060069.3	VEZT	82|54	136	68	2	0|0	1	1	1	1	1	81.84	680	0		21|21	42	21	779	VEZA_HUMAN
CYP26B1_P118L	NP_060139.2	ERCC6L	30|29	59	29.5	2	9|12	0.98	0.99	0.98	0.99	0.98	3.38	2.81	0	NP_005021.2|	15|13	28	14	1250	ERC6L_HUMAN
CYP26B1_P118L	NP_060191.3	CC2D1A	30|28	58	29	2	9|9	1	1	1	1	1	6.78	3.22	0	NP_789782.1|NP_008996.1|	16|12	28	14	951	C2D1A_HUMAN
CYP26B1_P118L	NP_060244.2	CDKAL1	66|49	115	57.5	2	0|0	1	1	1	1	1	74.68	575	0	NP_005563.1|	16|15	31	15.5	579	CDKAL_HUMAN
CYP26B1_P118L	NP_060391.2	NPLOC4	7|5	12	6	2	0|0	1	1	1	1	1	9.77	60	0	NP_060915.2|NP_079330.2|NP_001008660.1|NP_001171546.1|NP_001193665.1|NP_009057.1|NP_079517.1|NP_001419.1|NP_055555.1|NP_056937.2|NP_005563.1|	5|4	9	4.5	608	NPL4_HUMAN
CYP26B1_P118L	NP_060395.5	DENND4C	14|9	23	11.5	2	0|0	1	1	1	1	1	16.16	115	0		11|6	17	8.5	1909	DEN4C_HUMAN
CYP26B1_P118L	NP_060495.2	GPATCH1	36|26	62	31	2	10|9	0.97	1	0.97	1	0.97	2.81	3.26	0	NP_005563.1|	18|12	30	15	931	GPTC1_HUMAN
CYP26B1_P118L	NP_060506.5	ATG2B	145|117	262	131	2	20|18	1	1	1	1	1	76.66	6.89	0		60|48	108	54	2078	ATG2B_HUMAN
CYP26B1_P118L	NP_060598.3	TSR1	11|9	20	10	2	0|2	1	1	1	1	1	5.32	10	0	NP_060774.2|NP_060918.2|NP_085056.2|NP_116249.2|NP_000998.1|NP_001021.1|NP_001020.2|	6|7	13	6.5	804	TSR1_HUMAN
CYP26B1_P118L	NP_060647.2	N4BP2	123|158	281	140.5	2	0|0	1	1	1	1	1	179.84	1405	0		50|48	98	49	1770	N4BP2_HUMAN
CYP26B1_P118L	NP_060700.2	NUP133	12|13	25	12.5	2	0|0	1	1	1	1	1	20.76	125	0	NP_065134.1|NP_001027454.1|NP_056046.1|NP_001914.3|NP_005563.1|	9|9	18	9	1156	NU133_HUMAN
CYP26B1_P118L	NP_060738.2	WDR41	10|9	19	9.5	2	0|0	1	1	1	1	1	16.16	95	0		7|5	12	6	459	WDR41_HUMAN
CYP26B1_P118L	NP_060774.2	PRR11	5|4	9	4.5	2	0|0	1	1	1	1	1	8.09	45	0	NP_000958.1|NP_001240308.1|NP_001009.1|NP_000975.2|NP_001035754.1|	3|3	6	3	360	PRR11_HUMAN
CYP26B1_P118L	NP_060855.2	LSG1	35|39	74	37	2	0|0	1	1	1	1	1	54.56	370	0	NP_219482.1|NP_004729.1|	19|18	37	18.5	658	LSG1_HUMAN
CYP26B1_P118L	NP_060915.2	SELENOS	5|8	13	6.5	2	0|0	1	1	1	1	1	9.77	65	0	NP_001744.2|NP_009057.1|NP_002145.3|	5|4	9	4.5	189	SELS_HUMAN
CYP26B1_P118L	NP_060918.2	CAND1	2|4	6	3	2	0|0	0.99	1	0.99	1	0.99	4.51	30	0	NP_060979.2|NP_078824.2|NP_113673.3|NP_612510.1|NP_000958.1|NP_000976.1|NP_000998.1|NP_001021.1|NP_001035492.1|NP_001164120.1|NP_001240308.1|NP_004484.1|NP_004729.1|NP_004850.1|NP_004851.2|NP_005078.2|NP_005619.1|NP_006538.2|NP_005336.3|NP_005518.3|NP_008878.3|NP_055045.2|NP_064504.2|NP_003899.2|NP_001419.1|NP_005013.1|NP_002262.3|NP_073739.3|NP_001009.1|NP_000652.2|NP_000970.1|NP_000975.2|NP_004…	2|3	5	2.5	1230	CAND1_HUMAN
CYP26B1_P118L	NP_060937.1	USE1	7|8	15	7.5	2	0|0	1	1	1	1	1	13.02	75	0	NP_068749.3|NP_689695.2|NP_001196.2|NP_003155.2|NP_057190.2|NP_056993.2|	6|5	11	5.5	259	USE1_HUMAN
CYP26B1_P118L	NP_060939.3	TEX2	24|27	51	25.5	2	0|0	1	1	1	1	1	38.58	255	0		12|14	26	13	1134	TEX2_HUMAN
CYP26B1_P118L	NP_060979.2	LRRC59	84|77	161	80.5	2	4|3	1	1	1	1	1	86.95	23	0	NP_055831.1|NP_005563.1|NP_055488.1|	14|13	27	13.5	307	LRC59_HUMAN
CYP26B1_P118L	NP_061161.2	FAM114A2	20|18	38	19	2	6|4	1	1	1	1	1	6.89	3.8	0		11|10	21	10.5	505	F1142_HUMAN
CYP26B1_P118L	NP_061849.2	SLC38A2	8|8	16	8	2	0|0	1	1	1	1	1	14.6	80	0	NP_789782.1|NP_001073888.2|	3|3	6	3	506	S38A2_HUMAN
CYP26B1_P118L	NP_061877.1	ANKIB1	4|2	6	3	2	0|0	0.99	1	0.99	1	0.99	4.51	30	0		4|2	6	3	1089	AKIB1_HUMAN
CYP26B1_P118L	NP_061891.1	OTULINL	2|3	5	2.5	2	0|0	0.99	1	0.99	1	0.99	4.51	25	0		2|2	4	2	356	OTULL_HUMAN
CYP26B1_P118L	NP_061895.3	TMX3	5|8	13	6.5	2	0|0	1	1	1	1	1	9.77	65	0		4|4	8	4	454	TMX3_HUMAN
CYP26B1_P118L	NP_063937.2	GSK3A	3|4	7	3.5	2	0|0	1	1	1	1	1	6.35	35	0	NP_006232.1|NP_689969.2|	2|2	4	2	483	GSK3A_HUMAN
CYP26B1_P118L	NP_064539.1	EMC7	8|5	13	6.5	2	0|0	1	1	1	1	1	9.77	65	0	NP_775741.1|NP_110409.2|NP_055488.1|	6|3	9	4.5	242	EMC7_HUMAN
CYP26B1_P118L	NP_064583.2	CCDC47	205|220	425	212.5	2	5|0	1	1	1	1	1	35.21	85	0	NP_085056.2|NP_001020413.1|NP_004850.1|NP_004152.1|NP_005563.1|NP_005219.2|	22|23	45	22.5	483	CCD47_HUMAN
CYP26B1_P118L	NP_065134.1	NUP107	16|18	34	17	2	5|4	1	1	1	1	1	6.03	3.78	0	NP_116231.2|NP_008835.5|NP_009057.1|NP_060197.4|NP_705618.1|NP_056046.1|NP_060221.2|NP_001092885.1|NP_149062.1|	11|13	24	12	925	NU107_HUMAN
CYP26B1_P118L	NP_065143.2	ATP13A1	20|29	49	24.5	2	0|0	1	1	1	1	1	32.71	245	0		11|13	24	12	1204	AT131_HUMAN
CYP26B1_P118L	NP_065203.2	YIF1A	3|5	8	4	2	0|0	1	1	1	1	1	6.35	40	0	NP_004729.1|	2|3	5	2.5	293	YIF1A_HUMAN
CYP26B1_P118L	NP_065385.2	PBXIP1	16|13	29	14.5	2	0|0	1	1	1	1	1	22.28	145	0		8|5	13	6.5	731	PBIP1_HUMAN
CYP26B1_P118L	NP_065698.1	JPH1	63|48	111	55.5	2	0|0	1	1	1	1	1	73.25	555	0	NP_001123356.1|	16|15	31	15.5	661	JPH1_HUMAN
CYP26B1_P118L	NP_065706.2	JPH3	7|6	13	6.5	2	0|0	1	1	1	1	1	11.41	65	0		5|3	8	4	748	JPH3_HUMAN
CYP26B1_P118L	NP_065749.2	TMCC3	5|13	18	9	2	0|0	1	1	1	1	1	9.77	90	0		2|3	5	2.5	477	TMCC3_HUMAN
CYP26B1_P118L	NP_065767.1	GRAMD1B	9|6	15	7.5	2	0|0	1	1	1	1	1	11.41	75	0		7|4	11	5.5	738	ASTRB_HUMAN
CYP26B1_P118L	NP_065779.1	ESYT2	10|7	17	8.5	2	0|0	1	1	1	1	1	13.02	85	0	NP_001171725.1|NP_116093.1|	6|5	11	5.5	893	ESYT2_HUMAN
CYP26B1_P118L	NP_065789.1	KIDINS220	8|11	19	9.5	2	0|0	1	1	1	1	1	14.6	95	0	NP_001193765.1|NP_004850.1|NP_057510.4|	5|4	9	4.5	1771	KDIS_HUMAN
CYP26B1_P118L	NP_065859.3	SIPA1L2	6|2	8	4	2	0|0	0.99	1	0.99	1	0.99	4.51	40	0		5|2	7	3.5	1722	SI1L2_HUMAN
CYP26B1_P118L	NP_065974.1	ZDBF2	28|28	56	28	2	0|0	1	1	1	1	1	44.41	280	0	NP_004729.1|	12|11	23	11.5	2354	ZDBF2_HUMAN
CYP26B1_P118L	NP_067026.3	SRPRB	15|13	28	14	2	0|0	1	1	1	1	1	22.28	140	0	NP_076424.1|NP_776152.1|NP_788276.1|NP_940953.2|NP_000777.1|NP_001036041.1|NP_001123952.1|NP_001196.2|NP_003130.2|NP_003155.2|NP_005361.2|NP_002861.1|NP_055134.2|NP_057110.3|NP_005013.1|NP_001028675.1|NP_002124.1|NP_001653.1|NP_001243340.1|NP_003084.1|NP_005563.1|NP_005219.2|NP_001186089.1|NP_116093.1|NP_073583.3|	5|7	12	6	271	SRPRB_HUMAN
CYP26B1_P118L	NP_068749.3	RINT1	14|12	26	13	2	0|0	1	1	1	1	1	20.76	130	0	NP_056993.2|	6|7	13	6.5	792	RINT1_HUMAN
CYP26B1_P118L	NP_071358.1	CERS2	6|7	13	6.5	2	0|0	1	1	1	1	1	11.41	65	0	NP_612510.1|NP_005219.2|NP_060240.3|	4|4	8	4	380	CERS2_HUMAN
CYP26B1_P118L	NP_071413.1	GOLPH3	5|4	9	4.5	2	0|0	1	1	1	1	1	8.09	45	0		3|2	5	2.5	298	GOLP3_HUMAN
CYP26B1_P118L	NP_071496.1	EIF4H	2|6	8	4	2	0|0	0.99	1	0.99	1	0.99	4.51	40	0	NP_000507.1|NP_001073888.2|	2|3	5	2.5	248	IF4H_HUMAN
CYP26B1_P118L	NP_071760.2	DNAJC1	26|34	60	30	2	0|0	1	1	1	1	1	41.5	300	0	NP_002108.4|NP_005563.1|	12|12	24	12	554	DNJC1_HUMAN
CYP26B1_P118L	NP_073572.2	ACBD3	7|5	12	6	2	0|0	1	1	1	1	1	9.77	60	0	NP_001034764.1|NP_006247.1|NP_006504.2|NP_056345.3|	4|4	8	4	528	GCP60_HUMAN
CYP26B1_P118L	NP_073591.2	SFXN1	5|6	11	5.5	2	0|0	1	1	1	1	1	9.77	55	0	NP_000010.1|	3|4	7	3.5	322	SFXN1_HUMAN
CYP26B1_P118L	NP_073619.2	MPHOSPH9	35|18	53	26.5	2	0|0	1	1	1	1	1	29.75	265	0	NP_078824.2|	13|12	25	12.5	1031	MPP9_HUMAN
CYP26B1_P118L	NP_073739.3	YTHDC2	3|5	8	4	2	0|0	1	1	1	1	1	6.35	40	0		3|4	7	3.5	1430	YTDC2_HUMAN
CYP26B1_P118L	NP_076424.1	DDRGK1	31|45	76	38	2	0|0	1	1	1	1	1	48.77	380	0	NP_788276.1|NP_003130.2|	10|10	20	10	314	DDRGK_HUMAN
CYP26B1_P118L	NP_076945.2	CUEDC2	5|20	25	12.5	2	0|0	1	1	1	1	1	9.77	125	0	NP_001008709.1|NP_002145.3|	3|4	7	3.5	287	CUED2_HUMAN
CYP26B1_P118L	NP_076997.1	TMEM109	33|15	48	24	2	0|0	1	1	1	1	1	25.28	240	0	NP_775741.1|	4|5	9	4.5	243	TM109_HUMAN
CYP26B1_P118L	NP_077005.2	WDR18	9|4	13	6.5	2	0|3	0.84	0.97	0.84	0.97	0.84	0.87	4.33	0	NP_001164120.1|NP_055555.1|NP_005563.1|	4|3	7	3.5	432	WDR18_HUMAN
CYP26B1_P118L	NP_077719.2	NOTCH2	10|10	20	10	2	0|0	1	1	1	1	1	17.7	100	0	NP_001672.1|NP_001139628.1|	4|6	10	5	2471	NOTC2_HUMAN
CYP26B1_P118L	NP_078824.2	CEP97	4|2	6	3	2	0|0	0.99	1	0.99	1	0.99	4.51	30	0	NP_004850.1|NP_005361.2|NP_006695.1|NP_005021.2|	4|2	6	3	865	CEP97_HUMAN
CYP26B1_P118L	NP_079010.2	CLMN	62|62	124	62	2	5|0	1	1	1	1	1	12.64	24.8	0		25|29	54	27	1002	CLMN_HUMAN
CYP26B1_P118L	NP_079048.3	ZMYM1	13|9	22	11	2	0|0	1	1	1	1	1	16.16	110	0	NP_789782.1|	6|5	11	5.5	1142	ZMYM1_HUMAN
CYP26B1_P118L	NP_079084.2	BORA	5|6	11	5.5	2	0|0	1	1	1	1	1	9.77	55	0	NP_005021.2|	3|3	6	3	559	BORA_HUMAN
CYP26B1_P118L	NP_079106.3	LPCAT1	5|6	11	5.5	2	0|0	1	1	1	1	1	9.77	55	0	NP_853553.1|	3|3	6	3	534	PCAT1_HUMAN
CYP26B1_P118L	NP_079265.2	PGAP1	4|4	8	4	2	0|0	1	1	1	1	1	8.09	40	0	NP_068839.1|	2|2	4	2	922	PGAP1_HUMAN
CYP26B1_P118L	NP_079330.2	VCPIP1	38|33	71	35.5	2	0|0	1	1	1	1	1	51.66	355	0	NP_001193665.1|NP_003155.2|NP_009057.1|NP_079517.1|NP_056937.2|	24|20	44	22	1222	VCIP1_HUMAN
CYP26B1_P118L	NP_079508.2	REEP4	30|36	66	33	2	0|0	1	1	1	1	1	47.32	330	0		7|7	14	7	257	REEP4_HUMAN
CYP26B1_P118L	NP_085056.2	CYB5B	5|6	11	5.5	2	0|0	1	1	1	1	1	9.77	55	0	NP_000692.2|NP_001419.1|NP_001070674.1|NP_001186190.1|	2|2	4	2	150	CYB5B_HUMAN
CYP26B1_P118L	NP_085153.1	LNPK	60|59	119	59.5	2	0|0	1	1	1	1	1	88.98	595	0		13|16	29	14.5	428	LNP_HUMAN
CYP26B1_P118L	NP_110382.3	TMX1	97|163	260	130	2	0|0	1	1	1	1	1	143.02	1300	0		13|14	27	13.5	280	TMX1_HUMAN
CYP26B1_P118L	NP_110409.2	CLPTM1L	4|5	9	4.5	2	0|0	1	1	1	1	1	8.09	45	0	NP_002638.2|	3|3	6	3	538	CLP1L_HUMAN
CYP26B1_P118L	NP_110410.1	PTDSS2	14|13	27	13.5	2	0|0	1	1	1	1	1	22.28	135	0		5|4	9	4.5	487	PTSS2_HUMAN
CYP26B1_P118L	NP_113673.3	GRWD1	7|7	14	7	2	0|0	1	1	1	1	1	13.02	70	0	NP_009057.1|NP_057651.1|NP_001914.3|	3|2	5	2.5	446	GRWD1_HUMAN
CYP26B1_P118L	NP_114172.1	CCNB1	4|4	8	4	2	0|0	1	1	1	1	1	8.09	40	0	NP_001035982.1|	3|3	6	3	433	CCNB1_HUMAN
CYP26B1_P118L	NP_115497.4	MAGT1	17|35	52	26	2	0|0	1	1	1	1	1	28.27	260	0	NP_612510.1|NP_849193.1|NP_005564.1|NP_005207.2|	4|5	9	4.5	367	MAGT1_HUMAN
CYP26B1_P118L	NP_115501.2	TMEM222	4|5	9	4.5	2	0|0	1	1	1	1	1	8.09	45	0	NP_006487.1|	2|2	4	2	208	TM222_HUMAN
CYP26B1_P118L	NP_115518.3	CEP192	50|47	97	48.5	2	4|2	1	1	1	1	1	49.09	16.17	0	NP_001008709.1|NP_055634.3|NP_001419.1|NP_001171829.1|	33|23	56	28	2537	CE192_HUMAN
CYP26B1_P118L	NP_115740.5	DNAJC14	4|4	8	4	2	0|0	1	1	1	1	1	8.09	40	0		4|3	7	3.5	702	DJC14_HUMAN
CYP26B1_P118L	NP_116126.3	LMNB2	9|5	14	7	2	0|0	1	1	1	1	1	9.77	70	0	NP_005563.1|	5|4	9	4.5	620	LMNB2_HUMAN
CYP26B1_P118L	NP_116185.2	SYAP1	55|51	106	53	2	20|6	0.98	0.99	0.98	0.99	0.98	3.27	4.08	0		18|18	36	18	352	SYAP1_HUMAN
CYP26B1_P118L	NP_116199.2	ATAD1	2|4	6	3	2	0|0	0.99	1	0.99	1	0.99	4.51	30	0	NP_005219.2|NP_001186089.1|	2|2	4	2	361	ATAD1_HUMAN
CYP26B1_P118L	NP_116231.2	TMEM209	20|28	48	24	2	0|0	1	1	1	1	1	32.71	240	0	NP_116093.1|	11|13	24	12	561	TM209_HUMAN
CYP26B1_P118L	NP_116249.2	LTV1	39|16	55	27.5	2	3|2	1	1	1	1	1	11.54	11	0	NP_006073.2|	10|8	18	9	475	LTV1_HUMAN
CYP26B1_P118L	NP_149351.1	SURF4	12|14	26	13	2	0|0	1	1	1	1	1	20.76	130	0	NP_853553.1|	4|4	8	4	269	SURF4_HUMAN
CYP26B1_P118L	NP_149977.2	LMF2	19|26	45	22.5	2	0|0	1	1	1	1	1	31.23	225	0	NP_001248319.1|	7|9	16	8	707	LMF2_HUMAN
CYP26B1_P118L	NP_219482.1	ZNF622	4|7	11	5.5	2	0|0	1	1	1	1	1	8.09	55	0	NP_006232.1|	3|4	7	3.5	477	ZN622_HUMAN
CYP26B1_P118L	NP_444280.2	SNAP47	26|28	54	27	2	0|0	1	1	1	1	1	41.5	270	0		14|14	28	14	464	SNP47_HUMAN
CYP26B1_P118L	NP_536724.1	PIGU	10|11	21	10.5	2	0|0	1	1	1	1	1	17.7	105	0	NP_005473.1|	3|4	7	3.5	435	PIGU_HUMAN
CYP26B1_P118L	NP_542193.3	BRI3BP	12|16	28	14	2	0|0	1	1	1	1	1	20.76	140	0		4|6	10	5	251	BRI3B_HUMAN
CYP26B1_P118L	NP_542398.3	CFAP36	4|3	7	3.5	2	0|0	1	1	1	1	1	6.35	35	0		2|2	4	2	342	CFA36_HUMAN
CYP26B1_P118L	NP_612510.1	TECR	7|16	23	11.5	2	0|0	1	1	1	1	1	13.02	115	0	NP_000692.2|NP_004631.1|NP_004850.1|NP_004152.1|NP_003892.2|NP_005207.2|NP_005219.2|NP_056345.3|	4|5	9	4.5	308	TECR_HUMAN
CYP26B1_P118L	NP_653229.1	TBC1D20	4|4	8	4	2	0|0	1	1	1	1	1	8.09	40	0		3|3	6	3	403	TBC20_HUMAN
CYP26B1_P118L	NP_653304.2	LSM14B	3|2	5	2.5	2	0|0	0.99	1	0.99	1	0.99	4.51	25	0	NP_006297.2|	2|2	4	2	385	LS14B_HUMAN
CYP26B1_P118L	NP_658988.2	SMCR8	24|11	35	17.5	2	0|0	1	1	1	1	1	19.24	175	0		9|8	17	8.5	937	SMCR8_HUMAN
CYP26B1_P118L	NP_689485.1	CHMP7	29|12	41	20.5	2	0|0	1	1	1	1	1	20.76	205	0		9|6	15	7.5	453	CHMP7_HUMAN
CYP26B1_P118L	NP_689493.3	SYT11	4|5	9	4.5	2	0|0	1	1	1	1	1	8.09	45	0		3|4	7	3.5	431	SYT11_HUMAN
CYP26B1_P118L	NP_689744.3	XXYLT1	4|6	10	5	2	0|0	1	1	1	1	1	8.09	50	0		3|3	6	3	393	XXLT1_HUMAN
CYP26B1_P118L	NP_689805.3	SYNE3	4|2	6	3	2	0|0	0.99	1	0.99	1	0.99	4.51	30	0		3|2	5	2.5	975	SYNE3_HUMAN
CYP26B1_P118L	NP_689926.1	STT3A	26|24	50	25	2	3|0	1	1	1	1	1	9.08	16.67	0	NP_112188.1|NP_005219.2|	11|9	20	10	705	STT3A_HUMAN
CYP26B1_P118L	NP_694540.3	NFXL1	5|7	12	6	2	0|0	1	1	1	1	1	9.77	60	0		3|4	7	3.5	911	NFXL1_HUMAN
CYP26B1_P118L	NP_705833.3	CRYBG3	163|121	284	142	2	7|5	1	1	1	1	1	132.56	23.67	0		80|64	144	72	2970	CRBG3_HUMAN
CYP26B1_P118L	NP_775107.1	TRIM59	6|5	11	5.5	2	0|0	1	1	1	1	1	9.77	55	0		4|3	7	3.5	403	TRI59_HUMAN
CYP26B1_P118L	NP_775741.1	MMGT1	24|36	60	30	2	0|0	1	1	1	1	1	38.58	300	0	NP_001072989.1|NP_001744.2|NP_004791.1|NP_055488.1|	5|5	10	5	131	MMGT1_HUMAN
CYP26B1_P118L	NP_775788.2	VKORC1L1	7|6	13	6.5	2	0|0	1	1	1	1	1	11.41	65	0		3|3	6	3	176	VKORL_HUMAN
CYP26B1_P118L	NP_776152.1	PDZD8	15|10	25	12.5	2	0|0	1	1	1	1	1	17.7	125	0	NP_001123356.1|	9|6	15	7.5	1154	PDZD8_HUMAN
CYP26B1_P118L	NP_776186.2	RABL3	7|8	15	7.5	2	0|0	1	1	1	1	1	13.02	75	0	NP_006247.1|	5|3	8	4	236	RABL3_HUMAN
CYP26B1_P118L	NP_777568.1	CCDC50	7|3	10	5	2	0|0	1	1	1	1	1	6.35	50	0	NP_005219.2|	3|2	5	2.5	306	CCD50_HUMAN
CYP26B1_P118L	NP_788276.1	CDK5RAP3	14|16	30	15	2	0|0	1	1	1	1	1	23.78	150	0	NP_002145.3|	8|8	16	8	506	CK5P3_HUMAN
CYP26B1_P118L	NP_803237.3	FAM171B	8|6	14	7	2	0|0	1	1	1	1	1	11.41	70	0		5|4	9	4.5	826	F171B_HUMAN
CYP26B1_P118L	NP_848612.2	PIGW	8|9	17	8.5	2	0|0	1	1	1	1	1	14.6	85	0		3|3	6	3	504	PIGW_HUMAN
CYP26B1_P118L	NP_848927.2	MTDH	170|152	322	161	2	8|4	1	1	1	1	1	147.18	26.83	0	NP_005563.1|	31|36	67	33.5	582	LYRIC_HUMAN
CYP26B1_P118L	NP_849193.1	STT3B	71|70	141	70.5	2	0|0	1	1	1	1	1	104.67	705	0	NP_853553.1|NP_001009.1|NP_001129243.1|NP_005207.2|NP_001073888.2|	20|21	41	20.5	826	STT3B_HUMAN
CYP26B1_P118L	NP_853553.1	AUP1	16|14	30	15	2	0|0	1	1	1	1	1	23.78	150	0	NP_008835.5|NP_009057.1|NP_001129243.1|NP_005207.2|NP_116093.1|	5|7	12	6	410	AUP1_HUMAN
CYP26B1_P118L	NP_861452.2	DPY19L4	6|3	9	4.5	2	0|0	1	1	1	1	1	6.35	45	0		3|2	5	2.5	723	D19L4_HUMAN
CYP26B1_P118L	NP_938148.1	GANAB	16|13	29	14.5	2	0|0	1	1	1	1	1	22.28	145	0	NP_001684.2|NP_001202.4|	12|8	20	10	944	GANAB_HUMAN
CYP26B1_P118L	NP_940877.2	FAM171A2	5|6	11	5.5	2	0|0	1	1	1	1	1	9.77	55	0		3|4	7	3.5	826	F1712_HUMAN
CYP26B1_P118L	NP_940953.2	MIA3	14|15	29	14.5	2	0|0	1	1	1	1	1	23.78	145	0	NP_004851.2|	11|9	20	10	1907	TGO1_HUMAN
CYP26B1_P118L	NP_955383.1	ILDR2	3|3	6	3	2	0|0	1	1	1	1	1	6.35	30	0		3|2	5	2.5	639	ILDR2_HUMAN
CYP26B1_P118L	NP_000215.1	KRT18	7|7	14	7	2	0|0	1	1	1	1	1	13.02	70	0	NP_001243211.1|NP_057368.3|NP_001243193.1|NP_001028728.1|NP_002145.3|	3|2	5	2.5	430	K1C18_HUMAN
CYP26B1_P118L	NP_000475.1	APP	8|10	18	9	2	0|0	1	1	1	1	1	14.6	90	0	NP_000966.2|NP_001004.2|NP_001008389.1|NP_001025067.1|NP_001034796.1|NP_001073141.1|NP_001092006.1|NP_001127951.1|NP_001132913.1|NP_001135765.1|NP_001136120.1|NP_001137533.1|NP_001238817.1|NP_001243728.1|NP_001258978.1|NP_002793.2|NP_002801.1|NP_003565.4|NP_003898.2|NP_004571.2|NP_005561.1|NP_005819.3|NP_005852.2|NP_006459.3|NP_006764.3|NP_006793.1|NP_031374.2|NP_037386.1|NP_055055.1|NP_055205.2|…	4|4	8	4	770	A4_HUMAN
CYP26B1_P118L	NP_000507.1	GNAS	2|4	6	3	2	0|0	0.99	1	0.99	1	0.99	4.51	30	0	NP_001121698.1|NP_005219.2|NP_006175.2|NP_001073308.1|	2|3	5	2.5	394	GNAS3_HUMAN
CYP26B1_P118L	NP_000692.2	ATP1A1	31|32	63	31.5	2	0|4	1	1	1	1	1	8.64	15.75	0	NP_001020413.1|NP_001673.2|NP_001001396.1|NP_003286.1|NP_004850.1|NP_004152.1|NP_002262.3|NP_005207.2|NP_005219.2|NP_116093.1|	17|15	32	16	1023	AT1A1_HUMAN
CYP26B1_P118L	NP_000777.1	CYP51A1	4|4	8	4	2	0|0	1	1	1	1	1	8.09	40	0	NP_001159575.1|	2|3	5	2.5	509	CP51A_HUMAN
CYP26B1_P118L	NP_000913.2	PDE3B	13|9	22	11	2	0|0	1	1	1	1	1	16.16	110	0	NP_004863.2|NP_067026.3|NP_001123356.1|	8|6	14	7	1112	PDE3B_HUMAN
CYP26B1_P118L	NP_000970.1	RPL18	6|8	14	7	2	0|0	1	1	1	1	1	11.41	70	0	NP_000975.2|NP_055555.1|NP_001427.2|NP_000973.2|NP_001020.2|NP_000981.1|	3|4	7	3.5	188	RL18_HUMAN
CYP26B1_P118L	NP_000998.1	RPS4X	5|6	11	5.5	2	0|0	1	1	1	1	1	9.77	55	0	NP_001021.1|NP_001240308.1|NP_009057.1|NP_001009.1|NP_000652.2|NP_000970.1|NP_000975.2|NP_001427.2|NP_000973.2|NP_055181.3|NP_001020.2|NP_734466.1|NP_000981.1|	3|3	6	3	263	RS4X_HUMAN
CYP26B1_P118L	NP_001001484.1	PTER	4|6	10	5	2	0|2	0.93	0.97	0.93	0.97	0.93	2.03	5	0		3|2	5	2.5	349	PTER_HUMAN
CYP26B1_P118L	NP_001002292.3	WLS	23|12	35	17.5	2	0|0	1	1	1	1	1	20.76	175	0		8|6	14	7	543	WLS_HUMAN
CYP26B1_P118L	NP_001002762.2	DNAJB12	20|21	41	20.5	2	0|0	1	1	1	1	1	32.71	205	0	NP_005219.2|	12|9	21	10.5	409	DJB12_HUMAN
CYP26B1_P118L	NP_001162577.1	WASHC2C	101|94	195	97.5	2	0|0	1	1	1	1	1	138.77	975	0	NP_006127.1|	42|39	81	40.5	1279	WAC2C_HUMAN
CYP26B1_P118L	NP_001008528.1	MXRA7	9|8	17	8.5	2	0|0	1	1	1	1	1	14.6	85	0		7|4	11	5.5	204	MXRA7_HUMAN
CYP26B1_P118L	NP_001008660.1	PICALM	28|26	54	27	2	6|4	1	1	1	1	1	15.55	5.4	0	NP_001074324.1|NP_001972.1|NP_004850.1|NP_006127.1|NP_001129625.1|NP_001128471.1|NP_057510.4|NP_001003810.1|NP_005219.2|NP_001243359.1|NP_001073888.2|	12|11	23	11.5	610	PICAL_HUMAN
CYP26B1_P118L	NP_001026884.3	INF2	17|14	31	15.5	2	0|0	1	1	1	1	1	23.78	155	0	NP_006127.1|NP_009057.1|	11|10	21	10.5	1240	INF2_HUMAN
CYP26B1_P118L	NP_001027454.1	TMPO	311|407	718	359	2	52|36	1	1	1	1	1	63.3	8.16	0	NP_001036041.1|NP_004090.4|NP_005564.1|NP_056046.1|NP_116126.3|NP_005563.1|NP_001073888.2|	23|29	52	26	454	LAP2A_HUMAN
CYP26B1_P118L	NP_001032409.2	CYFIP2	5|6	11	5.5	2	0|0	1	1	1	1	1	9.77	55	0	NP_001155.1|NP_001172005.1|NP_004851.2|NP_005078.2|NP_055423.1|	3|3	6	3	1253	CYFP2_HUMAN
CYP26B1_P118L	NP_001034679.2	USP9X	3|2	5	2.5	2	0|0	0.99	1	0.99	1	0.99	4.51	25	0	NP_005219.2|NP_065825.1|NP_001073888.2|	3|2	5	2.5	2570	USP9X_HUMAN
CYP26B1_P118L	NP_001035492.1	DCUN1D4	15|18	33	16.5	2	0|0	1	1	1	1	1	25.28	165	0		5|7	12	6	292	DCNL4_HUMAN
CYP26B1_P118L	NP_001035918.1	STK26	4|5	9	4.5	2	0|0	1	1	1	1	1	8.09	45	0	NP_001077362.1|NP_001171546.1|NP_056937.2|NP_004614.3|NP_005219.2|	2|3	5	2.5	339	STK26_HUMAN
CYP26B1_P118L	NP_001036041.1	RRBP1	120|105	225	112.5	2	0|0	1	1	1	1	1	154.36	1125	0	NP_005361.2|NP_005518.3|NP_009057.1|	44|38	82	41	977	RRBP1_HUMAN
CYP26B1_P118L	NP_001041675.1	CLCC1	108|91	199	99.5	2	12|3	1	1	1	1	1	13.28	13.27	0		24|25	49	24.5	551	CLCC1_HUMAN
CYP26B1_P118L	NP_001071158.1	ALG9	14|19	33	16.5	2	0|0	1	1	1	1	1	23.78	165	0		5|7	12	6	611	ALG9_HUMAN
CYP26B1_P118L	NP_001072989.1	KTN1	93|81	174	87	2	0|0	1	1	1	1	1	120.31	870	0	NP_065393.1|NP_006247.1|NP_055488.1|	39|32	71	35.5	1357	KTN1_HUMAN
CYP26B1_P118L	NP_001074324.1	PXN	13|15	28	14	2	0|0	1	1	1	1	1	22.28	140	0	NP_001171546.1|NP_002825.3|NP_057494.3|NP_001014831.1|NP_997006.1|NP_001120662.1|NP_001129120.1|	7|6	13	6.5	591	PAXI_HUMAN
CYP26B1_P118L	NP_001076437.1	TOM1L2	7|8	15	7.5	2	0|0	1	1	1	1	1	13.02	75	0	NP_004850.1|	3|4	7	3.5	507	TM1L2_HUMAN
CYP26B1_P118L	NP_001091.1	ACTA1	3|2	5	2.5	2	0|0	0.99	1	0.99	1	0.99	4.51	25	0	NP_001008709.1|NP_006127.1|NP_000359.1|	2|2	4	2	377	ACTS_HUMAN
CYP26B1_P118L	NP_001092086.1	C1orf43	9|10	19	9.5	2	0|0	1	1	1	1	1	16.16	95	0	NP_001123356.1|	5|4	9	4.5	253	CA043_HUMAN
CYP26B1_P118L	NP_001121168.1	ATXN3	9|7	16	8	2	0|0	1	1	1	1	1	13.02	80	0	NP_002107.3|NP_009057.1|NP_001139628.1|	3|4	7	3.5	346	ATX3_HUMAN
CYP26B1_P118L	NP_001123356.1	TEX264	16|16	32	16	2	0|0	1	1	1	1	1	26.78	160	0	NP_001124437.1|NP_002124.1|NP_001159575.1|	7|7	14	7	313	TX264_HUMAN
CYP26B1_P118L	NP_001123952.1	VRK2	18|23	41	20.5	2	0|0	1	1	1	1	1	29.75	205	0	NP_003179.1|NP_005563.1|NP_001159575.1|	8|11	19	9.5	508	VRK2_HUMAN
CYP26B1_P118L	NP_001124396.2	TMEM201	7|7	14	7	2	0|0	1	1	1	1	1	13.02	70	0	NP_005563.1|	4|4	8	4	666	TM201_HUMAN
CYP26B1_P118L	NP_000310.2	PEX5	19|16	35	17.5	2	0|0	1	1	1	1	1	26.78	175	0	NP_001030168.1|NP_001153101.1|NP_001167568.1|NP_001034679.2|NP_000405.1|	13|10	23	11.5	631	PEX5_HUMAN
CYP26B1_P118L	NP_001129134.1	RAB29	5|4	9	4.5	2	0|0	1	1	1	1	1	8.09	45	0		3|3	6	3	203	RAB7L_HUMAN
CYP26B1_P118L	NP_001129201.1	TOM1	5|6	11	5.5	2	0|0	1	1	1	1	1	9.77	55	0		4|3	7	3.5	460	TOM1_HUMAN
CYP26B1_P118L	NP_001129224.1	ECD	24|17	41	20.5	2	3|0	1	1	1	1	1	6.64	13.67	0	NP_002799.3|	11|9	20	10	677	ECD_HUMAN
CYP26B1_P118L	NP_001136086.1	EHBP1	45|42	87	43.5	2	11|10	1	1	1	1	1	18.54	4.14	0		24|20	44	22	1196	EHBP1_HUMAN
CYP26B1_P118L	NP_001137232.1	EIF5A	17|19	36	18	2	6|0	0.98	0.98	0.98	0.98	0.98	3.76	6	0	NP_009057.1|NP_057651.1|NP_036222.3|	6|7	13	6.5	184	IF5A1_HUMAN
CYP26B1_P118L	NP_001137360.1	BSDC1	8|4	12	6	2	0|0	1	1	1	1	1	8.09	60	0		4|3	7	3.5	447	BSDC1_HUMAN
CYP26B1_P118L	NP_001139433.1	SLC12A4	4|6	10	5	2	0|0	1	1	1	1	1	8.09	50	0		2|4	6	3	1079	S12A4_HUMAN
CYP26B1_P118L	NP_001153620.1	DDHD1	11|16	27	13.5	2	2|3	1	1	1	1	1	5.98	5.4	0		6|6	12	6	900	DDHD1_HUMAN
CYP26B1_P118L	NP_001155.1	APBB1	52|71	123	61.5	2	24|17	0.85	1	0.85	1	0.85	0.88	3	0	NP_005644.2|NP_005219.2|NP_055423.1|	14|16	30	15	710	APBB1_HUMAN
CYP26B1_P118L	NP_001161143.1	LPP	8|7	15	7.5	2	0|0	1	1	1	1	1	13.02	75	0	NP_003895.1|NP_060391.2|NP_001008660.1|	4|5	9	4.5	612	LPP_HUMAN
CYP26B1_P118L	NP_001164006.1	ATAD3A	3|5	8	4	2	0|0	1	1	1	1	1	6.35	40	0	NP_009057.1|NP_116093.1|	3|3	6	3	586	ATD3A_HUMAN
CYP26B1_P118L	NP_001164120.1	LAS1L	6|13	19	9.5	2	0|0	1	1	1	1	1	11.41	95	0	NP_002262.3|	4|7	11	5.5	717	LAS1L_HUMAN
CYP26B1_P118L	NP_001164672.1	UBAP1	7|3	10	5	2	0|0	1	1	1	1	1	6.35	50	0	NP_001419.1|	6|2	8	4	566	UBAP1_HUMAN
CYP26B1_P118L	NP_005644.2	TFCP2	8|14	22	11	2	3|0	0.98	1	0.98	1	0.98	3.18	7.33	0		5|6	11	5.5	502	TFCP2_HUMAN
CYP26B1_P118L	NP_001171725.1	ESYT1	173|198	371	185.5	2	25|18	1	1	1	1	1	155.98	8.63	0		43|41	84	42	1114	ESYT1_HUMAN
CYP26B1_P118L	NP_001172005.1	FMR1	8|12	20	10	2	0|0	1	1	1	1	1	14.6	100	0	NP_001248319.1|NP_004851.2|NP_005078.2|NP_055555.1|NP_055423.1|	4|4	8	4	611	FMR1_HUMAN
CYP26B1_P118L	NP_001188406.1	NETO2	9|7	16	8	2	0|0	1	1	1	1	1	13.02	80	0	NP_002108.4|	5|4	9	4.5	518	NETO2_HUMAN
CYP26B1_P118L	NP_001191379.1	CCPG1	20|13	33	16.5	2	0|0	1	1	1	1	1	22.28	165	0		6|7	13	6.5	807	CCPG1_HUMAN
CYP26B1_P118L	NP_001191761.1	ANO10	10|10	20	10	2	0|0	1	1	1	1	1	17.7	100	0		7|7	14	7	594	ANO10_HUMAN
CYP26B1_P118L	NP_001193665.1	NSFL1C	116|63	179	89.5	2	11|11	1	1	1	1	1	39.54	8.14	0	NP_001777.1|NP_003155.2|NP_005336.3|NP_009057.1|NP_079517.1|NP_001060.1|NP_056937.2|NP_002799.3|NP_006232.1|NP_001139628.1|	19|20	39	19.5	372	NSF1C_HUMAN
CYP26B1_P118L	NP_001196.2	BNIP1	15|14	29	14.5	2	0|0	1	1	1	1	1	23.78	145	0		9|8	17	8.5	228	SEC20_HUMAN
CYP26B1_P118L	NP_001243509.1	RPL10	5|3	8	4	2	0|0	1	1	1	1	1	6.35	40	0	NP_002626.1|NP_002943.2|NP_006089.1|NP_006107.1|NP_006764.3|NP_036473.2|NP_036585.1|NP_055205.2|NP_055781.2|NP_056340.2|NP_057018.1|NP_060598.3|NP_060855.2|NP_060918.2|NP_219482.1|NP_000958.1|NP_000976.1|NP_000998.1|NP_001021.1|NP_001032726.1|NP_001164120.1|NP_001172005.1|NP_001240308.1|NP_003130.2|NP_008878.3|NP_057651.1|NP_055098.1|NP_001009.1|NP_000652.2|NP_000970.1|NP_000975.2|NP_003892.2|NP_…	4|3	7	3.5	178	RL10_HUMAN
CYP26B1_P118L	NP_001245303.1	EPS15L1	45|47	92	46	2	7|7	1	1	1	1	1	30.91	6.57	0	NP_001186307.1|NP_005021.2|NP_001243359.1|	27|25	52	26	910	EP15R_HUMAN
CYP26B1_P118L	NP_001245379.1	PKMYT1	15|19	34	17	2	0|0	1	1	1	1	1	25.28	170	0	NP_001777.1|NP_005021.2|NP_114172.1|NP_001159575.1|	8|9	17	8.5	430	PMYT1_HUMAN
CYP26B1_P118L	NP_001247419.1	LSR	46|47	93	46.5	2	0|0	1	1	1	1	1	70.38	465	0	NP_005219.2|NP_001159575.1|	14|15	29	14.5	541	LSR_HUMAN
CYP26B1_P118L	NP_057368.3	CNOT1	62|60	122	61	2	21|23	1	1	1	1	1	5.55	2.77	0	NP_004770.4|	35|31	66	33	2376	CNOT1_HUMAN
CYP26B1_P118L	NP_001254507.1	TOR1AIP1	41|48	89	44.5	2	0|0	1	1	1	1	1	63.2	445	0	NP_078934.3|NP_005563.1|NP_005219.2|	17|14	31	15.5	584	TOIP1_HUMAN
CYP26B1_P118L	NP_001258867.1	MEGF8	16|11	27	13.5	2	0|0	1	1	1	1	1	19.24	135	0	NP_001129120.1|	8|8	16	8	2845	MEGF8_HUMAN
CYP26B1_P118L	NP_001295.2	CPD	20|20	40	20	2	0|0	1	1	1	1	1	32.71	200	0		9|9	18	9	1380	CBPD_HUMAN
CYP26B1_P118L	NP_055555.1	EIF4A3	5|4	9	4.5	2	0|0	1	1	1	1	1	8.09	45	0	NP_001028728.1|NP_001427.2|NP_000973.2|NP_055181.3|NP_056175.3|NP_734466.1|NP_000981.1|	4|2	6	3	411	IF4A3_HUMAN
CYP26B1_P118L	NP_001419.1	ENO1	4|6	10	5	2	0|0	1	1	1	1	1	8.09	50	0	NP_002824.1|NP_006397.1|NP_078934.3|NP_775188.1|NP_001427.2|NP_001003810.1|NP_005563.1|NP_001035982.1|NP_001104547.1|	2|5	7	3.5	434	ENOA_HUMAN
CYP26B1_P118L	NP_001485.2	GDI2	3|4	7	3.5	2	0|0	1	1	1	1	1	6.35	35	0	NP_002568.2|NP_005361.2|NP_057215.3|NP_004152.1|NP_006810.1|NP_001104547.1|NP_001073888.2|	2|2	4	2	445	GDIB_HUMAN
CYP26B1_P118L	NP_001646.2	ARCN1	15|11	26	13	2	3|0	0.99	1	0.99	1	0.99	4.4	8.67	0	NP_057212.1|NP_001258664.1|	8|6	14	7	511	COPD_HUMAN
CYP26B1_P118L	NP_001672.1	ATP2A2	53|47	100	50	2	4|2	1	1	1	1	1	49.09	16.67	0	NP_001777.1|NP_006247.1|NP_005219.2|NP_116093.1|NP_001073888.2|	19|25	44	22	997	AT2A2_HUMAN
CYP26B1_P118L	NP_001673.2	ATP2B1	30|38	68	34	2	0|0	1	1	1	1	1	47.32	340	0	NP_003130.2|NP_110416.1|NP_005219.2|NP_116093.1|NP_001073888.2|	18|18	36	18	1220	AT2B1_HUMAN
CYP26B1_P118L	NP_001001396.1	ATP2B4	15|20	35	17.5	2	0|0	1	1	1	1	1	25.28	175	0	NP_110416.1|NP_005219.2|NP_006036.1|	9|7	16	8	1170	AT2B4_HUMAN
CYP26B1_P118L	NP_001681.2	ATP6V1A	26|23	49	24.5	2	2|0	1	1	1	1	1	13.72	24.5	0	NP_002941.1|NP_003565.4|NP_004777.1|NP_005756.2|NP_789782.1|NP_000692.2|NP_005601.1|NP_004090.4|NP_004152.1|NP_001034764.1|NP_055555.1|NP_056937.2|NP_005207.2|NP_002442.2|NP_001684.2|	12|10	22	11	617	VATA_HUMAN
CYP26B1_P118L	NP_001744.2	CAV1	13|2	15	7.5	2	0|0	0.99	1	0.99	1	0.99	4.51	75	0	NP_002825.3|NP_004850.1|NP_001243211.1|NP_009057.1|NP_079517.1|NP_005219.2|NP_001120662.1|	2|2	4	2	178	CAV1_HUMAN
CYP26B1_P118L	NP_001777.1	CDK1	3|3	6	3	2	0|0	1	1	1	1	1	6.35	30	0	NP_005564.1|NP_009057.1|NP_008996.1|NP_009042.1|NP_000359.1|NP_001028728.1|NP_114172.1|NP_005219.2|NP_002145.3|NP_001186089.1|	2|3	5	2.5	297	CDK1_HUMAN
CYP26B1_P118L	NP_001972.1	EPS15	99|96	195	97.5	2	12|6	1	1	1	1	1	39.07	10.83	0	NP_004850.1|NP_006127.1|NP_005518.3|NP_001192183.1|NP_001005743.1|NP_057510.4|NP_005219.2|NP_001243359.1|NP_001118.3|	40|37	77	38.5	896	EPS15_HUMAN
CYP26B1_P118L	NP_002108.4	HLA-C	27|22	49	24.5	2	0|0	1	1	1	1	1	35.65	245	0	NP_002107.3|NP_002124.1|NP_065081.2|	11|9	20	10	366	HLAC_HUMAN
CYP26B1_P118L	NP_002107.3	HLA-A	17|14	31	15.5	2	0|0	1	1	1	1	1	23.78	155	0	NP_000507.1|NP_009057.1|NP_057212.1|NP_068839.1|NP_002799.3|NP_064505.1|NP_005219.2|	8|5	13	6.5	365	HLAA_HUMAN
CYP26B1_P118L	NP_002202.2	ITGB1	15|13	28	14	2	0|0	1	1	1	1	1	22.28	140	0	NP_002818.1|NP_006089.1|NP_001008660.1|NP_001074324.1|NP_009057.1|NP_057399.1|NP_001419.1|NP_001073888.2|	10|6	16	8	798	ITB1_HUMAN
CYP26B1_P118L	NP_002547.1	OSBP	14|15	29	14.5	2	0|0	1	1	1	1	1	23.78	145	0	NP_003305.1|NP_003565.4|NP_060918.2|NP_004729.1|NP_006487.1|NP_005219.2|	8|6	14	7	807	OSBP1_HUMAN
CYP26B1_P118L	NP_002626.1	SLC25A3	8|14	22	11	2	0|0	1	1	1	1	1	14.6	110	0	NP_002818.1|NP_002941.1|NP_003290.1|NP_003970.1|NP_004628.4|NP_057226.1|NP_060918.2|NP_612510.1|NP_000692.2|NP_001164006.1|NP_004850.1|NP_004152.1|NP_005518.3|NP_009057.1|NP_057190.2|NP_004791.1|NP_005207.2|NP_116093.1|NP_001073888.2|	4|4	8	4	361	MPCP_HUMAN
CYP26B1_P118L	NP_002807.1	PSMD12	4|2	6	3	2	0|0	0.99	1	0.99	1	0.99	4.51	30	0	NP_004777.1|NP_005796.1|NP_006494.1|NP_036313.3|NP_002794.1|NP_002808.3|NP_002799.3|NP_001186190.1|NP_064505.1|NP_005907.3|	3|2	5	2.5	456	PSD12_HUMAN
CYP26B1_P118L	NP_002819.2	PTPN2	60|53	113	56.5	2	0|0	1	1	1	1	1	80.41	565	0	NP_001186190.1|NP_005219.2|	18|16	34	17	415	PTN2_HUMAN
CYP26B1_P118L	NP_002849.1	ABCD3	3|4	7	3.5	2	0|0	1	1	1	1	1	6.35	35	0	NP_005219.2|NP_001073888.2|	3|3	6	3	659	ABCD3_HUMAN
CYP26B1_P118L	NP_003092.4	SOAT1	10|11	21	10.5	2	0|0	1	1	1	1	1	17.7	105	0	NP_004850.1|NP_006247.1|	5|6	11	5.5	550	SOAT1_HUMAN
CYP26B1_P118L	NP_003127.1	SRP54	83|89	172	86	2	11|8	1	1	1	1	1	67.38	9.05	0	NP_008835.5|NP_055045.2|NP_001036015.1|	27|24	51	25.5	504	SRP54_HUMAN
CYP26B1_P118L	NP_003130.2	SRPRA	124|107	231	115.5	2	5|3	1	1	1	1	1	125.08	28.88	0	NP_612355.1|NP_005219.2|	30|29	59	29.5	638	SRPRA_HUMAN
CYP26B1_P118L	NP_003155.2	STX5	68|76	144	72	2	0|0	1	1	1	1	1	101.82	720	0	NP_004729.1|NP_006274.2|NP_057190.2|NP_056046.1|NP_005563.1|	16|14	30	15	355	STX5_HUMAN
CYP26B1_P118L	NP_003286.1	TPT1	15|20	35	17.5	2	0|0	1	1	1	1	1	25.28	175	0	NP_001060.1|NP_005219.2|	5|5	10	5	172	TCTP_HUMAN
CYP26B1_P118L	NP_003339.1	UBE2N	6|4	10	5	2	0|0	1	1	1	1	1	8.09	50	0	NP_055634.3|NP_065825.1|	4|2	6	3	152	UBE2N_HUMAN
CYP26B1_P118L	NP_003464.1	STAM	3|4	7	3.5	2	0|0	1	1	1	1	1	6.35	35	0	NP_003895.1|NP_005852.2|NP_001008709.1|NP_004850.1|NP_001070674.1|NP_001001560.1|NP_001073888.2|	3|2	5	2.5	540	STAM1_HUMAN
CYP26B1_P118L	NP_003565.4	VAPA	31|37	68	34	2	0|0	1	1	1	1	1	48.77	340	0	NP_004993.1|NP_006816.2|NP_036313.3|NP_057479.2|NP_060855.2|NP_065203.2|NP_065789.1|NP_079048.3|NP_116199.2|NP_149351.1|NP_775741.1|NP_849193.1|NP_001137232.1|NP_001139528.1|NP_001171894.1|NP_001672.1|NP_001744.2|NP_003092.4|NP_004090.4|NP_004484.1|NP_004729.1|NP_004152.1|NP_006274.2|NP_009057.1|NP_036546.2|NP_065393.1|NP_001129243.1|NP_002849.1|NP_001252518.1|NP_001020.2|NP_060142.3|NP_001684.2|…	11|11	22	11	294	VAPA_HUMAN
CYP26B1_P118L	NP_004090.4	STOM	23|13	36	18	2	0|0	1	1	1	1	1	22.28	180	0	NP_004850.1|NP_003084.1|NP_005219.2|	7|8	15	7.5	288	STOM_HUMAN
CYP26B1_P118L	NP_004448.2	ACSL3	39|49	88	44	2	3|0	1	1	1	1	1	14	29.33	0		16|18	34	17	720	ACSL3_HUMAN
CYP26B1_P118L	NP_004729.1	VAPB	44|80	124	62	2	0|0	1	1	1	1	1	67.51	620	0	NP_006274.2|NP_009057.1|NP_036546.2|NP_001035088.2|NP_001129243.1|NP_006247.1|NP_005207.2|	12|13	25	12.5	243	VAPB_HUMAN
CYP26B1_P118L	NP_004761.2	KCNB2	12|7	19	9.5	2	0|0	1	1	1	1	1	13.02	95	0		8|6	14	7	911	KCNB2_HUMAN
CYP26B1_P118L	NP_004850.1	CLTC	49|39	88	44	2	5|4	1	1	1	1	1	32.15	9.78	0	NP_006127.1|NP_006512.2|NP_005336.3|NP_001036199.1|NP_001129201.1|NP_002262.3|NP_006428.2|NP_001135915.1|NP_001001560.1|NP_001005743.1|NP_005207.2|NP_689969.2|NP_001137378.1|NP_057510.4|NP_001684.2|NP_002145.3|NP_001243359.1|NP_001118.3|NP_001073888.2|	26|21	47	23.5	1675	CLH1_HUMAN
CYP26B1_P118L	NP_004851.2	FXR2	16|20	36	18	2	6|0	0.98	0.99	0.98	0.99	0.98	3.56	6	0	NP_005078.2|NP_065393.1|NP_001252518.1|NP_001123996.1|NP_055423.1|	8|8	16	8	673	FXR2_HUMAN
CYP26B1_P118L	NP_005078.2	FXR1	12|13	25	12.5	2	0|6	0.94	0.95	0.94	0.95	0.94	2.61	4.17	0	NP_114172.1|NP_055423.1|NP_116093.1|	7|6	13	6.5	621	FXR1_HUMAN
CYP26B1_P118L	NP_005361.2	RAB8A	10|11	21	10.5	2	0|0	1	1	1	1	1	17.7	105	0	NP_002858.2|NP_057215.3|	5|5	10	5	207	RAB8A_HUMAN
CYP26B1_P118L	NP_002858.2	RAB3B	8|9	17	8.5	2	0|0	1	1	1	1	1	14.6	85	0		4|5	9	4.5	219	RAB3B_HUMAN
CYP26B1_P118L	NP_057215.3	RAB10	13|13	26	13	2	0|0	1	1	1	1	1	22.28	130	0	NP_009057.1|	4|4	8	4	200	RAB10_HUMAN
CYP26B1_P118L	NP_002861.1	RAB13	10|11	21	10.5	2	0|0	1	1	1	1	1	17.7	105	0		3|4	7	3.5	203	RAB13_HUMAN
CYP26B1_P118L	NP_004152.1	RAB1A	6|6	12	6	2	0|0	1	1	1	1	1	11.41	60	0	NP_006127.1|NP_003866.1|NP_001129243.1|NP_060555.2|NP_689969.2|NP_057510.4|NP_002442.2|NP_008964.3|NP_055557.2|NP_001073888.2|	3|3	6	3	205	RAB1A_HUMAN
CYP26B1_P118L	NP_005564.1	LMNB1	5|23	28	14	2	0|0	1	1	1	1	1	9.77	140	0	NP_005563.1|	3|6	9	4.5	586	LMNB1_HUMAN
CYP26B1_P118L	NP_005601.1	RBBP4	36|34	70	35	2	0|0	1	1	1	1	1	53.11	350	0	NP_004631.1|NP_009057.1|NP_001129243.1|NP_002808.3|NP_001914.3|NP_005907.3|NP_055181.3|NP_005563.1|NP_065825.1|	14|12	26	13	425	RBBP4_HUMAN
CYP26B1_P118L	NP_002884.1	RBBP7	49|49	98	49	2	4|5	1	1	1	1	1	44.67	10.89	0	NP_005601.1|NP_001914.3|NP_055181.3|	13|12	25	12.5	425	RBBP7_HUMAN
CYP26B1_P118L	NP_005619.1	SLC1A5	9|7	16	8	2	0|0	1	1	1	1	1	13.02	80	0	NP_005219.2|NP_001186089.1|NP_116093.1|	5|4	9	4.5	541	AAAT_HUMAN
CYP26B1_P118L	NP_005750.4	ABI2	5|4	9	4.5	2	0|0	1	1	1	1	1	8.09	45	0	NP_001419.1|	4|3	7	3.5	475	ABI2_HUMAN
CYP26B1_P118L	NP_005857.1	SIGMAR1	4|6	10	5	2	0|0	1	1	1	1	1	8.09	50	0	NP_000010.1|	3|2	5	2.5	223	SGMR1_HUMAN
CYP26B1_P118L	NP_001166028.1	GOLGA3	6|3	9	4.5	2	0|0	1	1	1	1	1	6.35	45	0	NP_073572.2|	6|3	9	4.5	1134	GOGA3_HUMAN
CYP26B1_P118L	NP_006127.1	CAPZA2	12|4	16	8	2	0|0	1	1	1	1	1	8.09	80	0	NP_057368.3|NP_001003407.1|NP_004770.4|NP_001034764.1|NP_036222.3|NP_001243193.1|NP_001230574.1|NP_001005743.1|NP_057510.4|NP_001243359.1|NP_001036015.1|	3|2	5	2.5	286	CAZA2_HUMAN
CYP26B1_P118L	NP_006248.1	PRKCQ	14|24	38	19	2	0|0	1	1	1	1	1	23.78	190	0		8|12	20	10	706	KPCT_HUMAN
CYP26B1_P118L	NP_006274.2	TACC1	31|39	70	35	2	0|0	1	1	1	1	1	48.77	350	0		16|17	33	16.5	805	TACC1_HUMAN
CYP26B1_P118L	NP_006459.3	POLR3C	21|7	28	14	2	4|0	0.94	1	0.94	1	0.94	1.93	7	0	NP_009057.1|NP_001116295.1|	7|6	13	6.5	534	RPC3_HUMAN
CYP26B1_P118L	NP_006512.2	TFE3	6|13	19	9.5	2	0|0	1	1	1	1	1	11.41	95	0	NP_009057.1|NP_705618.1|NP_001036015.1|	4|6	10	5	575	TFE3_HUMAN
CYP26B1_P118L	NP_006538.2	IGF2BP3	6|7	13	6.5	2	0|0	1	1	1	1	1	11.41	65	0	NP_066565.1|NP_000975.2|NP_001243193.1|	4|4	8	4	579	IF2B3_HUMAN
CYP26B1_P118L	NP_008835.5	PRKDC	45|37	82	41	2	11|5	1	1	1	1	1	9.35	5.12	0	NP_079517.1|NP_003899.2|NP_001001484.1|NP_063937.2|NP_001243193.1|NP_114172.1|NP_005563.1|NP_005219.2|NP_006175.2|NP_001118.3|NP_001139628.1|	24|19	43	21.5	4128	PRKDC_HUMAN
CYP26B1_P118L	NP_009057.1	VCP	204|223	427	213.5	2	18|2	1	1	1	1	1	13.71	21.35	0	NP_036546.2|NP_057190.2|NP_057651.1|NP_079517.1|NP_001129201.1|NP_004770.4|NP_000652.2|NP_001116295.1|NP_001129243.1|NP_001186307.1|NP_002824.1|NP_005021.2|NP_006247.1|NP_008996.1|NP_056937.2|NP_078934.3|NP_116126.3|NP_001128471.1|NP_001001560.1|NP_001028728.1|NP_114172.1|NP_001106849.1|NP_000745.1|NP_004614.3|NP_005563.1|NP_065941.2|NP_002145.3|NP_001035982.1|NP_060596.2|NP_001118.3|NP_116093.1|…	48|52	100	50	806	TERA_HUMAN
CYP26B1_P118L	NP_036546.2	RAB3GAP2	63|66	129	64.5	2	25|23	0.97	1	0.97	1	0.97	2.97	2.69	0		37|35	72	36	1393	RBGPR_HUMAN
CYP26B1_P118L	NP_055045.2	SRP68	61|80	141	70.5	2	14|16	1	1	1	1	1	27.32	4.7	0		27|28	55	27.5	627	SRP68_HUMAN
CYP26B1_P118L	NP_055098.1	SUCO	2|5	7	3.5	2	0|0	0.99	1	0.99	1	0.99	4.51	35	0	NP_699196.2|	2|4	6	3	1254	SUCO_HUMAN
CYP26B1_P118L	NP_055134.2	LEMD3	78|90	168	84	2	0|0	1	1	1	1	1	116.05	840	0	NP_056046.1|NP_005563.1|NP_001159575.1|	24|26	50	25	911	MAN1_HUMAN
CYP26B1_P118L	NP_055634.3	PJA2	21|43	64	32	2	0|0	1	1	1	1	1	34.18	320	0	NP_056937.2|NP_001073888.2|	11|12	23	11.5	708	PJA2_HUMAN
CYP26B1_P118L	NP_055869.1	UHRF1BP1L	3|3	6	3	2	0|0	1	1	1	1	1	6.35	30	0		2|3	5	2.5	1464	UH1BL_HUMAN
CYP26B1_P118L	NP_056098.1	DPY19L1	11|18	29	14.5	2	0|0	1	1	1	1	1	19.24	145	0		8|8	16	8	675	D19L1_HUMAN
CYP26B1_P118L	NP_001166937.1	AAAS	8|6	14	7	2	0|0	1	1	1	1	1	11.41	70	0	NP_065134.1|NP_006487.1|NP_005219.2|	6|5	11	5.5	513	AAAS_HUMAN
CYP26B1_P118L	NP_057110.3	RDH11	6|6	12	6	2	0|0	1	1	1	1	1	11.41	60	0		3|3	6	3	318	RDH11_HUMAN
CYP26B1_P118L	NP_057124.3	TMED5	9|10	19	9.5	2	0|0	1	1	1	1	1	16.16	95	0		4|4	8	4	229	TMED5_HUMAN
CYP26B1_P118L	NP_057190.2	SCFD1	30|31	61	30.5	2	0|0	1	1	1	1	1	47.32	305	0	NP_005219.2|	12|12	24	12	642	SCFD1_HUMAN
CYP26B1_P118L	NP_057212.1	COPG1	8|2	10	5	2	0|0	0.99	1	0.99	1	0.99	4.51	50	0	NP_001186307.1|NP_001258664.1|NP_055444.2|	5|2	7	3.5	874	COPG1_HUMAN
CYP26B1_P118L	NP_057235.2	TAOK2	3|2	5	2.5	2	0|0	0.99	1	0.99	1	0.99	4.51	25	0		2|2	4	2	1235	TAOK2_HUMAN
CYP26B1_P118L	NP_057399.1	GULP1	8|11	19	9.5	2	0|0	1	1	1	1	1	14.6	95	0	NP_001036015.1|	6|5	11	5.5	304	GULP1_HUMAN
CYP26B1_P118L	NP_057651.1	BCCIP	36|33	69	34.5	2	7|5	1	1	1	1	1	20.44	5.75	0	NP_055181.3|NP_005219.2|NP_001137545.1|	8|10	18	9	322	BCCIP_HUMAN
CYP26B1_P118L	NP_060093.3	CNNM3	36|40	76	38	2	0|0	1	1	1	1	1	56	380	0		15|17	32	16	707	CNNM3_HUMAN
CYP26B1_P118L	NP_060197.4	TMEM214	77|120	197	98.5	2	0|0	1	1	1	1	1	114.63	985	0	NP_001159575.1|	18|19	37	18.5	689	TM214_HUMAN
CYP26B1_P118L	NP_060672.2	MACO1	73|56	129	64.5	2	0|0	1	1	1	1	1	84.7	645	0		25|22	47	23.5	664	MACOI_HUMAN
CYP26B1_P118L	NP_060679.1	ARFGAP1	13|15	28	14	2	6|0	0.96	0.97	0.96	0.97	0.96	2.93	4.67	0	NP_057361.3|	8|9	17	8.5	406	ARFG1_HUMAN
CYP26B1_P118L	NP_060734.2	TYW1	6|5	11	5.5	2	0|0	1	1	1	1	1	9.77	55	0	NP_001159575.1|	5|4	9	4.5	732	TYW1_HUMAN
CYP26B1_P118L	NP_064504.2	ZC3HAV1	98|89	187	93.5	2	27|21	1	1	1	1	1	33.77	3.9	0		31|28	59	29.5	902	ZCCHV_HUMAN
CYP26B1_P118L	NP_064522.3	GRIPAP1	13|17	30	15	2	0|0	1	1	1	1	1	22.28	150	0		9|14	23	11.5	841	GRAP1_HUMAN
CYP26B1_P118L	NP_065171.2	DOLPP1	3|5	8	4	2	0|0	1	1	1	1	1	6.35	40	0		2|2	4	2	238	DOPP1_HUMAN
CYP26B1_P118L	NP_065393.1	RTN4	15|15	30	15	2	7|0	0.95	0.95	0.95	0.95	0.95	2.96	4.29	0	NP_002310.2|NP_001914.3|NP_001252518.1|NP_001073888.2|	6|6	12	6	1192	RTN4_HUMAN
CYP26B1_P118L	NP_065911.3	STIM2	25|16	41	20.5	2	0|0	1	1	1	1	1	26.78	205	0		10|7	17	8.5	746	STIM2_HUMAN
CYP26B1_P118L	NP_065946.2	GRAMD1A	33|33	66	33	2	0|0	1	1	1	1	1	51.66	330	0		12|12	24	12	724	ASTRA_HUMAN
CYP26B1_P118L	NP_066565.1	NMT1	12|15	27	13.5	2	2|0	1	1	1	1	1	7.2	13.5	0	NP_001003407.1|NP_000975.2|NP_001243193.1|NP_112589.1|NP_006132.1|	5|6	11	5.5	496	NMT1_HUMAN
CYP26B1_P118L	NP_068817.1	SEC24A	24|23	47	23.5	2	0|0	1	1	1	1	1	37.11	235	0	NP_001036199.1|NP_002799.3|NP_057510.4|NP_001073888.2|	10|9	19	9.5	1093	SC24A_HUMAN
CYP26B1_P118L	NP_071903.2	LMBR1	10|16	26	13	2	0|0	1	1	1	1	1	17.7	130	0		5|5	10	5	490	LMBR1_HUMAN
CYP26B1_P118L	NP_079402.2	RNF34	6|4	10	5	2	0|0	1	1	1	1	1	8.09	50	0		4|3	7	3.5	372	RNF34_HUMAN
CYP26B1_P118L	NP_079517.1	UBXN6	33|31	64	32	2	2|2	1	1	1	1	1	32.87	16	0	NP_002799.3|NP_064505.1|NP_116093.1|NP_001139628.1|	13|12	25	12.5	441	UBXN6_HUMAN
CYP26B1_P118L	NP_110416.1	HM13	27|26	53	26.5	2	3|0	1	1	1	1	1	9.75	17.67	0		5|5	10	5	377	HM13_HUMAN
CYP26B1_P118L	NP_112188.1	ITM2C	13|12	25	12.5	2	0|0	1	1	1	1	1	20.76	125	0		6|6	12	6	267	ITM2C_HUMAN
CYP26B1_P118L	NP_116189.1	C1orf198	2|4	6	3	2	0|0	0.99	1	0.99	1	0.99	4.51	30	0		2|3	5	2.5	327	CA198_HUMAN
CYP26B1_P118L	NP_689478.1	BTF3L4	11|17	28	14	2	0|0	1	1	1	1	1	19.24	140	0		3|5	8	4	158	BT3L4_HUMAN
CYP26B1_P118L	NP_689794.1	MOSPD2	28|30	58	29	2	0|0	1	1	1	1	1	44.41	290	0	NP_001159575.1|	15|13	28	14	518	MSPD2_HUMAN
CYP26B1_P118L	NP_705618.1	NUP155	36|34	70	35	2	5|5	1	1	1	1	1	24.46	7	0	NP_005563.1|NP_001073888.2|	18|17	35	17.5	1391	NU155_HUMAN
CYP26B1_P118L	NP_710154.1	IKBIP	15|10	25	12.5	2	0|0	1	1	1	1	1	17.7	125	0		6|6	12	6	377	IKIP_HUMAN
CYP26B1_P118L	NP_000041.2	ASS1	3|2	5	2.5	2	0|0	0.99	1	0.99	1	0.99	4.51	25	0	NP_065171.2|NP_002442.2|	2|2	4	2	412	ASSY_HUMAN
CYP26B1_P118L	NP_000703.2	BLVRA	5|3	8	4	2	0|0	1	1	1	1	1	6.35	40	0	NP_001653.1|NP_001073308.1|	3|3	6	3	296	BIEA_HUMAN
CYP26B1_P118L	NP_001014831.1	PAK4	2|5	7	3.5	2	0|0	0.99	1	0.99	1	0.99	4.51	35	0	NP_001028728.1|	2|4	6	3	591	PAK4_HUMAN
CYP26B1_P118L	NP_055831.1	MAST3	5|3	8	4	2	0|0	1	1	1	1	1	6.35	40	0	NP_064504.2|NP_003899.2|NP_004138.1|NP_005563.1|	3|3	6	3	1309	MAST3_HUMAN
CYP26B1_P118L	NP_821158.2	GGT7	3|6	9	4.5	2	0|0	1	1	1	1	1	6.35	45	0		2|3	5	2.5	662	GGT7_HUMAN
CYP26B1_P118L	NP_001193765.1	RAB11A	4|3	7	3.5	2	0|0	1	1	1	1	1	6.35	35	0	NP_001485.2|NP_003092.4|NP_004850.1|NP_002858.2|NP_004152.1|NP_005518.3|NP_001138621.1|	3|2	5	2.5	155	RB11A_HUMAN
CYP26B1_P118L	NP_004484.1	HSD17B10	2|5	7	3.5	2	0|0	0.99	1	0.99	1	0.99	4.51	35	0	NP_005361.2|NP_006810.1|NP_065393.1|NP_001419.1|NP_001070674.1|NP_001139433.1|NP_005219.2|NP_001104547.1|	2|4	6	3	261	HCD2_HUMAN
CYP26B1_P118L	NP_001174.2	ATP6AP1	3|5	8	4	2	0|0	1	1	1	1	1	6.35	40	0	NP_004628.4|NP_005756.2|	2|3	5	2.5	470	VAS1_HUMAN
CYP26B1_P118L	NP_001243193.1	FLII	4|5	9	4.5	2	0|0	1	1	1	1	1	8.09	45	0		3|4	7	3.5	1258	FLII_HUMAN
CYP26B1_P118L	NP_036473.2	GTPBP4	3|7	10	5	2	0|0	1	1	1	1	1	6.35	50	0	NP_057018.1|NP_060918.2|NP_113673.3|NP_001427.2|NP_001258211.1|	2|3	5	2.5	634	NOG1_HUMAN
CYP26B1_P118L	NP_056325.2	DHRS7B	3|5	8	4	2	0|0	1	1	1	1	1	6.35	40	0	NP_005219.2|	2|3	5	2.5	325	DRS7B_HUMAN
CYP26B1_P118L	NP_001258211.1	DICER1	2|3	5	2.5	2	0|0	0.99	1	0.99	1	0.99	4.51	25	0	NP_001003810.1|	2|2	4	2	1922	DICER_HUMAN
CYP26B1_P118L	NP_004138.1	DRG1	3|2	5	2.5	2	0|0	0.99	1	0.99	1	0.99	4.51	25	0		2|2	4	2	367	DRG1_HUMAN
CYP26B1_P118L	NP_005561.1	LMAN1	2|4	6	3	2	0|0	0.99	1	0.99	1	0.99	4.51	30	0	NP_006806.1|NP_110382.3|NP_149351.1|NP_000692.2|NP_001672.1|NP_002107.3|NP_002819.2|NP_003306.3|NP_005336.3|NP_009057.1|NP_036546.2|NP_057124.3|NP_079517.1|NP_001008405.1|	2|2	4	2	510	LMAN1_HUMAN
CYP26B1_P118L	NP_116222.3	PPP1R15B	5|3	8	4	2	0|0	1	1	1	1	1	6.35	40	0	NP_001073888.2|	2|2	4	2	713	PR15B_HUMAN
CYP26B1_P118L	NP_938014.1	LYSMD3	3|4	7	3.5	2	0|0	1	1	1	1	1	6.35	35	0		2|3	5	2.5	306	LYSM3_HUMAN
CYP26B1_P118L	NP_001028675.1	SAR1B	15|7	22	11	2	0|0	1	1	1	1	1	13.02	110	0		2|2	4	2	198	SAR1B_HUMAN
CYP26B1_P118L	NP_036367.2	SCAP	3|4	7	3.5	2	0|0	1	1	1	1	1	6.35	35	0	NP_002108.4|NP_001036199.1|	2|3	5	2.5	1279	SCAP_HUMAN
CYP26B1_P118L	NP_000359.1	TSC1	2|2	4	2	2	0|0	0.99	0.99	0.99	0.99	0.99	4.51	20	0	NP_006149.2|NP_001104547.1|NP_001139628.1|	2|2	4	2	1164	TSC1_HUMAN
CYP26B1_P118L	NP_004614.3	TTC4	5|6	11	5.5	2	0|0	1	1	1	1	1	9.77	55	0	NP_001137545.1|	3|3	6	3	387	TTC4_HUMAN
CYP26B1_P118L	NP_001258539.1	STX10	2|3	5	2.5	2	0|0	0.99	1	0.99	1	0.99	4.51	25	0		2|2	4	2	246	STX10_HUMAN
CYP26B1_P118L	NP_001123465.1	KIAA1841	2|2	4	2	2	0|0	0.99	0.99	0.99	0.99	0.99	4.51	20	0		2|2	4	2	718	K1841_HUMAN
CYP26B1_P118L	NP_055781.2	DHX30	4|7	11	5.5	2	0|0	1	1	1	1	1	8.09	55	0	NP_056340.2|NP_060774.2|NP_060918.2|NP_002884.1|NP_005601.1|NP_001419.1|NP_001003810.1|	2|4	6	3	1155	DHX30_HUMAN
CYP26B1_P118L	NP_005013.1	PFN1	3|4	7	3.5	2	0|0	1	1	1	1	1	6.35	35	0	NP_001186190.1|	2|3	5	2.5	140	PROF1_HUMAN
CYP26B1_P118L	NP_848934.1	GPAT4	3|10	13	6.5	2	0|0	1	1	1	1	1	6.35	65	0		2|5	7	3.5	456	GPAT4_HUMAN
CYP26B1_P118L	NP_000966.2	RPL11	6|5	11	5.5	2	4|0	0.71	0.79	0.71	0.79	0.71	0.52	2.75	0.01	NP_000971.1|NP_000974.1|NP_001002.1|NP_001004.2|NP_001016.1|NP_001028886.1|NP_001030168.1|NP_001243509.1|NP_002943.2|NP_003141.2|NP_006764.3|NP_037386.1|NP_057018.1|NP_060918.2|NP_000958.1|NP_000976.1|NP_000998.1|NP_001021.1|NP_001032726.1|NP_001240308.1|NP_060679.1|NP_001009.1|NP_000652.2|NP_000970.1|NP_000975.2|NP_001427.2|NP_000973.2|NP_055181.3|NP_001020.2|NP_000981.1|	3|3	6	3	178	RL11_HUMAN
CYP26B1_P118L	NP_000974.1	RPL22	3|3	6	3	2	2|0	0.76	0.76	0.76	0.76	0.76	1.18	3	0.01	NP_001002.1|NP_001004.2|NP_001016.1|NP_001030168.1|NP_001243509.1|NP_002943.2|NP_009109.3|NP_060918.2|NP_000958.1|NP_000976.1|NP_000998.1|NP_001021.1|NP_001193665.1|NP_001240308.1|NP_009057.1|NP_060679.1|NP_001009.1|NP_000652.2|NP_000970.1|NP_000975.2|NP_000973.2|NP_001020.2|NP_005219.2|NP_000981.1|	2|2	4	2	128	RL22_HUMAN
CYP26B1_P118L	NP_000975.2	RPL23A	3|3	6	3	2	0|2	0.76	0.76	0.76	0.76	0.76	1.18	3	0.01	NP_689969.2|NP_000973.2|NP_001020.2|NP_000981.1|	2|2	4	2	156	RL23A_HUMAN
CYP26B1_P118L	NP_001028886.1	NOP2	4|6	10	5	2	0|4	0.59	0.79	0.59	0.79	0.59	-0.45	2.5	0.01	NP_001030168.1|NP_001243509.1|NP_002943.2|NP_006436.3|NP_006764.3|NP_036473.2|NP_057018.1|NP_060774.2|NP_060918.2|NP_000998.1|NP_001240308.1|NP_000970.1|NP_000975.2|NP_001427.2|NP_055181.3|NP_056175.3|	3|3	6	3	808	NOP2_HUMAN
CYP26B1_P118L	NP_001137533.1	COPB1	9|10	19	9.5	2	4|3	0.76	0.87	0.76	0.87	0.76	0.65	2.71	0.01	NP_004757.1|NP_005561.1|NP_057226.1|NP_001164006.1|NP_001646.2|NP_002107.3|NP_057212.1|NP_001419.1|NP_001186307.1|NP_001186508.1|NP_001258664.1|NP_002799.3|NP_060555.2|	7|7	14	7	953	COPB_HUMAN
CYP26B1_P118L	NP_001229761.1	ARFGAP2	7|12	19	9.5	2	4|2	0.71	1	0.71	1	0.71	-0.29	3.17	0.01	NP_004484.1|NP_009057.1|NP_060679.1|	3|8	11	5.5	493	ARFG2_HUMAN
CYP26B1_P118L	NP_002943.2	RPS2	15|17	32	16	2	6|6	0.74	0.94	0.74	0.94	0.74	0.2	2.67	0.01	NP_006089.1|NP_006764.3|NP_055205.2|NP_060598.3|NP_060918.2|NP_116249.2|NP_000958.1|NP_000976.1|NP_000998.1|NP_001021.1|NP_001240308.1|NP_001009.1|NP_000652.2|NP_000970.1|NP_000975.2|NP_008996.1|NP_055555.1|NP_001427.2|NP_000973.2|NP_001258211.1|NP_001020.2|NP_001035754.1|NP_001142.2|NP_001139628.1|NP_000981.1|	7|7	14	7	293	RS2_HUMAN
CYP26B1_P118L	NP_003866.1	GMPS	3|9	12	6	2	3|0	0.72	0.97	0.72	0.97	0.72	-0.14	4	0.01	NP_002442.2|	3|3	6	3	693	GUAA_HUMAN
CYP26B1_P118L	NP_006089.1	RACK1	4|6	10	5	2	0|3	0.81	0.91	0.81	0.91	0.81	0.87	3.33	0.01	NP_060918.2|NP_001021.1|NP_001240308.1|NP_002065.1|NP_003179.1|NP_000973.2|NP_000405.1|NP_060882.2|NP_001073888.2|NP_000981.1|NP_006132.1|	3|4	7	3.5	317	RACK1_HUMAN
CYP26B1_P118L	NP_006827.1	GCN1	4|7	11	5.5	2	0|3	0.82	0.94	0.82	0.94	0.82	0.87	3.67	0.01	NP_055428.1|NP_001026884.3|NP_005336.3|NP_057212.1|NP_003899.2|NP_000010.1|NP_005219.2|NP_001186089.1|NP_116093.1|	2|5	7	3.5	2671	GCN1_HUMAN
CYP26B1_P118L	NP_009121.1	SEC23IP	11|13	24	12	2	5|4	0.71	0.92	0.71	0.92	0.71	-0.04	2.67	0.01	NP_002145.3|	6|6	12	6	1000	S23IP_HUMAN
CYP26B1_P118L	NP_789782.1	CHMP4B	7|7	14	7	2	5|0	0.71	0.71	0.71	0.71	0.71	0.92	2.8	0.01	NP_004850.1|NP_006127.1|NP_009057.1|NP_057494.3|NP_057211.4|NP_001684.2|NP_612410.1|NP_001231573.1|	3|3	6	3	224	CHM4B_HUMAN
CYP26B1_P118L	NP_940916.2	NHLRC2	4|6	10	5	2	4|0	0.59	0.79	0.59	0.79	0.59	-0.45	2.5	0.01	NP_000041.2|	3|3	6	3	726	NHLC2_HUMAN
CYP26B1_P118L	NP_001171546.1	ASNS	3|4	7	3.5	2	0|3	0.58	0.71	0.58	0.71	0.58	-0.14	2.33	0.01	NP_001008709.1|NP_000041.2|NP_037473.3|NP_005219.2|	3|2	5	2.5	540	ASNS_HUMAN
CYP26B1_P118L	NP_001171894.1	WDR44	21|19	40	20	2	9|6	0.78	0.95	0.78	0.95	0.78	0.43	2.67	0.01	NP_001193765.1|NP_004729.1|NP_001159575.1|	13|12	25	12.5	905	WDR44_HUMAN
CYP26B1_P118L	NP_003179.1	MAP3K7	10|7	17	8.5	2	3|3	0.7	0.97	0.7	0.97	0.7	-0.29	2.83	0.01	NP_004850.1|NP_006248.1|NP_005518.3|NP_001419.1|NP_008996.1|NP_057235.2|NP_001530.1|NP_001028728.1|NP_001171829.1|	6|5	11	5.5	579	M3K7_HUMAN
CYP26B1_P118L	NP_001020.2	RPS26	2|4	6	3	2	2|0	0.7	0.88	0.7	0.88	0.7	0.06	3	0.01	NP_000981.1|NP_006132.1|	2|2	4	2	115	RS26_HUMAN
CYP26B1_P118L	NP_000099.2	DLD	2|3	5	2.5	2	0|2	0.64	0.76	0.64	0.76	0.64	0.06	2.5	0.01	NP_002801.1|NP_004993.1|NP_004484.1|NP_006810.1|NP_000041.2|NP_001814.2|NP_000010.1|	2|3	5	2.5	509	DLDH_HUMAN
CYP26B1_P118L	NP_001020413.1	IRAK1	14|7	21	10.5	2	5|2	0.56	1	0.56	1	0.56	-1.96	3	0.02	NP_001744.2|NP_002107.3|NP_003179.1|NP_006810.1|NP_073739.3|NP_001153682.1|NP_008996.1|NP_001530.1|NP_005563.1|NP_002145.3|	6|5	11	5.5	682	IRAK1_HUMAN
CYP26B1_P118L	NP_001653.1	ARF5	15|0	15	7.5	2	0|0	0.5	1	0.5	1	0.5	-0.03	75	0.02	NP_001073888.2|	3|0	3	1.5	180	ARF5_HUMAN
CYP26B1_P118L	NP_002267.2	KRT19	12|0	12	6	2	0|0	0.5	1	0.5	1	0.5	-0.03	60	0.02	NP_005750.4|NP_055555.1|NP_001186190.1|	4|0	4	2	400	K1C19_HUMAN
CYP26B1_P118L	NP_001240308.1	RPL15	17|7	24	12	2	7|0	0.57	0.97	0.57	0.97	0.57	-1.58	3.43	0.02	NP_003899.2|NP_001009.1|NP_000652.2|NP_000970.1|NP_000975.2|NP_055555.1|NP_001427.2|NP_000973.2|NP_055181.3|NP_001020.2|NP_000981.1|	6|6	12	6	204	RL15_HUMAN
CYP26B1_P118L	NP_002794.1	PSMC2	38|31	69	34.5	2	12|14	0.55	1	0.55	1	0.55	-2.08	2.65	0.02	NP_002808.3|NP_006297.2|NP_078934.3|NP_002799.3|NP_001530.1|NP_001186190.1|NP_002145.3|	22|16	38	19	433	PRS7_HUMAN
CYP26B1_P118L	NP_006073.2	TUBA1B	57|0	57	28.5	2	0|0	0.5	1	0.5	1	0.5	-0.03	285	0.02	NP_001060.1|NP_000970.1|NP_008996.1|NP_689969.2|NP_001137545.1|NP_116093.1|	17|0	17	8.5	451	TBA1B_HUMAN
CYP26B1_P118L	NP_001243211.1	KRT8	12|0	12	6	2	0|0	0.5	1	0.5	1	0.5	-0.03	60	0.02		7|0	7	3.5	511	Q7L4M3_HUMAN
CYP26B1_P118L	NP_001060.1	TUBB2A	54|0	54	27	2	0|0	0.5	1	0.5	1	0.5	-0.03	270	0.02	NP_056937.2|NP_005219.2|NP_116093.1|	16|0	16	8	445	TBB2A_HUMAN
CYP26B1_P118L	NP_001230574.1	CFL2	10|0	10	5	2	0|0	0.5	1	0.5	1	0.5	-0.03	50	0.02		3|0	3	1.5	149	COF2_HUMAN
CYP26B1_P118L	NP_006175.2	NUCB1	10|0	10	5	2	0|0	0.5	1	0.5	1	0.5	-0.03	50	0.02		2|0	2	1	461	NUCB1_HUMAN
CYP26B1_P118L	NP_001142.2	SLC25A4	0|13	13	6.5	2	0|0	0.5	1	0.5	1	0.5	-0.03	65	0.02		0|7	7	3.5	298	ADT1_HUMAN
CYP26B1_P118L	NP_116093.1	TUBA1C	0|62	62	31	2	0|0	0.5	1	0.5	1	0.5	-0.03	310	0.02	NP_000319.1|	0|18	18	9	449	TBA1C_HUMAN
CYP26B1_P118L	NP_001070952.1	SLC38A1	0|10	10	5	2	0|0	0.5	1	0.5	1	0.5	-0.03	50	0.02	NP_001073888.2|	0|2	2	1	487	S38A1_HUMAN
CYP26B1_P118L	NP_001009555.3	SH3D19	6|0	6	3	2	0|0	0.5	1	0.5	1	0.5	-0.03	30	0.03		3|0	3	1.5	790	SH319_HUMAN
CYP26B1_P118L	NP_001028728.1	PPM1B	8|0	8	4	2	0|0	0.5	1	0.5	1	0.5	-0.03	40	0.03		2|0	2	1	327	PPM1B_HUMAN
CYP26B1_P118L	NP_001034796.1	ENTR1	6|0	6	3	2	0|0	0.5	1	0.5	1	0.5	-0.03	30	0.03	NP_001244120.1|NP_009057.1|NP_057510.4|NP_001123996.1|	3|0	3	1.5	435	ENTR1_HUMAN
CYP26B1_P118L	NP_002124.1	HMOX1	7|0	7	3.5	2	0|0	0.5	1	0.5	1	0.5	-0.03	35	0.03	NP_002799.3|	4|0	4	2	288	HMOX1_HUMAN
CYP26B1_P118L	NP_003895.1	ZPR1	8|0	8	4	2	0|0	0.5	1	0.5	1	0.5	-0.03	40	0.03	NP_056937.2|NP_001684.2|	2|0	2	1	459	ZPR1_HUMAN
CYP26B1_P118L	NP_660208.2	SPATA5	7|0	7	3.5	2	0|0	0.5	1	0.5	1	0.5	-0.03	35	0.03		2|0	2	1	893	AFG2H_HUMAN
CYP26B1_P118L	NP_001008709.1	PPP1CA	6|0	6	3	2	0|0	0.5	1	0.5	1	0.5	-0.03	30	0.03	NP_001245379.1|NP_001254507.1|NP_001744.2|NP_001777.1|NP_004850.1|NP_006127.1|NP_065706.2|NP_689822.2|NP_116222.3|NP_001814.2|NP_006232.1|NP_114172.1|NP_005907.3|NP_002145.3|NP_001139628.1|	3|0	3	1.5	341	PP1A_HUMAN
CYP26B1_P118L	NP_004359.1	CNN2	6|0	6	3	2	0|0	0.5	1	0.5	1	0.5	-0.03	30	0.03	NP_002442.2|	3|0	3	1.5	309	CNN2_HUMAN
CYP26B1_P118L	NP_005907.3	MCM7	6|0	6	3	2	0|0	0.5	1	0.5	1	0.5	-0.03	30	0.03	NP_065825.1|	4|0	4	2	719	MCM7_HUMAN
CYP26B1_P118L	NP_005219.2	EGFR	7|0	7	3.5	2	0|0	0.5	1	0.5	1	0.5	-0.03	35	0.03	NP_065941.2|NP_001123996.1|NP_002145.3|NP_068579.3|NP_008964.3|NP_734466.1|NP_001104547.1|NP_001118.3|NP_997006.1|NP_001036015.1|NP_005119.2|NP_001120662.1|NP_005683.2|NP_001129120.1|	4|0	4	2	1210	EGFR_HUMAN
CYP26B1_P118L	NP_001009923.1	TMEM230	0|6	6	3	2	0|0	0.5	1	0.5	1	0.5	-0.03	30	0.03	NP_005563.1|	0|4	4	2	183	TM230_HUMAN
CYP26B1_P118L	NP_001129625.1	ATF6B	0|7	7	3.5	2	0|0	0.5	1	0.5	1	0.5	-0.03	35	0.03		0|3	3	1.5	700	ATF6B_HUMAN
CYP26B1_P118L	NP_001137545.1	CHORDC1	0|7	7	3.5	2	0|0	0.5	1	0.5	1	0.5	-0.03	35	0.03		0|2	2	1	313	CHRD1_HUMAN
CYP26B1_P118L	NP_001192183.1	OCLN	0|6	6	3	2	0|0	0.5	1	0.5	1	0.5	-0.03	30	0.03		0|2	2	1	522	OCLN_HUMAN
CYP26B1_P118L	NP_001258664.1	COPZ1	0|6	6	3	2	0|0	0.5	1	0.5	1	0.5	-0.03	30	0.03		0|2	2	1	160	COPZ1_HUMAN
CYP26B1_P118L	NP_003899.2	EIF2S2	0|7	7	3.5	2	0|0	0.5	1	0.5	1	0.5	-0.03	35	0.03	NP_001427.2|	0|3	3	1.5	333	IF2B_HUMAN
CYP26B1_P118L	NP_055671.2	DENND4B	0|6	6	3	2	0|0	0.5	1	0.5	1	0.5	-0.03	30	0.03		0|3	3	1.5	1496	DEN4B_HUMAN
CYP26B1_P118L	NP_057211.4	SARAF	0|6	6	3	2	0|0	0.5	1	0.5	1	0.5	-0.03	30	0.03		0|3	3	1.5	339	SARAF_HUMAN
CYP26B1_P118L	P19001	Krt19	0|8	8	4	2	0|0	0.5	1	0.5	1	0.5	-0.03	40	0.03		0|3	3	1.5	403	B1AQ78_MOUSE
CYP26B1_P118L	NP_055423.1	CYFIP1	0|6	6	3	2	0|0	0.5	1	0.5	1	0.5	-0.03	30	0.03		0|3	3	1.5	1253	CYFP1_HUMAN
CYP26B1_P118L	NP_734466.1	H2AC1	0|8	8	4	2	0|0	0.5	1	0.5	1	0.5	-0.03	40	0.03		0|5	5	2.5	131	H2A1A_HUMAN
CYP26B1_P118L	NP_005795.2	DDX39A	0|6	6	3	2	0|0	0.5	1	0.5	1	0.5	-0.03	30	0.03		0|5	5	2.5	427	DX39A_HUMAN
CYP26B1_P118L	NP_001036015.1	SMC2	0|8	8	4	2	0|0	0.5	1	0.5	1	0.5	-0.03	40	0.03		0|3	3	1.5	1197	SMC2_HUMAN
CYP26B1_P118L	NP_001092902.1	BCAS3	36|16	52	26	2	13|9	0.5	1	0.5	1	0.5	-15.29	2.36	0.04	NP_002625.1|NP_002818.1|	12|8	20	10	928	BCAS3_HUMAN
CYP26B1_P118L	NP_001186797.1	GLRX3	5|0	5	2.5	2	0|0	0.5	1	0.5	1	0.5	-0.03	25	0.04	NP_005733.1|NP_006248.1|NP_006695.1|	3|0	3	1.5	335	GLRX3_HUMAN
CYP26B1_P118L	NP_065156.5	SCYL3	5|0	5	2.5	2	0|0	0.5	1	0.5	1	0.5	-0.03	25	0.04	NP_001104547.1|	2|0	2	1	688	PACE1_HUMAN
CYP26B1_P118L	NP_001316.1	CSTF2	5|0	5	2.5	2	0|0	0.5	1	0.5	1	0.5	-0.03	25	0.04	NP_001914.3|	4|0	4	2	577	CSTF2_HUMAN
CYP26B1_P118L	NP_005336.3	HSPA1A	174|240	414	207	2	91|91	0.5	1	0.5	1	0.5	-73.36	2.27	0.04	NP_005518.3|NP_006810.1|NP_009057.1|NP_079517.1|NP_008996.1|NP_055555.1|NP_001530.1|NP_005219.2|NP_002638.2|	30|28	58	29	641	HS71A_HUMAN
CYP26B1_P118L	NP_001077430.1	WDR62	5|0	5	2.5	2	0|0	0.5	1	0.5	1	0.5	-0.03	25	0.04		2|0	2	1	1523	WDR62_HUMAN
CYP26B1_P118L	NP_149062.1	SYNE1	5|0	5	2.5	2	0|0	0.5	1	0.5	1	0.5	-0.03	25	0.04	NP_005563.1|	3|0	3	1.5	8749	SYNE1_HUMAN
CYP26B1_P118L	NP_006867.1	B4GAT1	0|5	5	2.5	2	0|0	0.5	1	0.5	1	0.5	-0.03	25	0.04		0|2	2	1	415	B4GA1_HUMAN
CYP26B1_P118L	NP_065825.1	MIB1	0|5	5	2.5	2	0|0	0.5	1	0.5	1	0.5	-0.03	25	0.04		0|3	3	1.5	1006	MIB1_HUMAN
CYP26B1_P118L	NP_001035088.2	FAM83G	4|0	4	2	2	0|0	0.5	1	0.5	1	0.5	-0.03	20	0.05		3|0	3	1.5	823	FA83G_HUMAN
CYP26B1_P118L	NP_001092006.1	USP5	4|0	4	2	2	0|0	0.5	1	0.5	1	0.5	-0.03	20	0.05	NP_001121632.1|NP_001681.2|NP_002583.1|NP_003931.2|NP_004777.1|NP_005852.2|NP_060555.2|	3|0	3	1.5	858	UBP5_HUMAN
CYP26B1_P118L	NP_001193943.1	SERPINH1	4|0	4	2	2	0|0	0.5	1	0.5	1	0.5	-0.03	20	0.05	NP_003464.1|NP_004883.3|NP_005733.1|NP_036585.1|NP_055428.1|NP_001076437.1|	2|0	2	1	418	SERPH_HUMAN
CYP26B1_P118L	NP_001243463.1	SLC25A1	4|0	4	2	2	0|0	0.5	1	0.5	1	0.5	-0.03	20	0.05	NP_003565.4|NP_000998.1|NP_000652.2|NP_001020.2|	3|0	3	1.5	318	TXTP_HUMAN
CYP26B1_P118L	NP_002625.1	PHB	4|0	4	2	2	0|0	0.5	1	0.5	1	0.5	-0.03	20	0.05	NP_002818.1|NP_003135.2|NP_003565.4|NP_004628.4|NP_005561.1|NP_005688.2|NP_057226.1|NP_057332.1|NP_775741.1|NP_000692.2|NP_000998.1|NP_001027454.1|NP_001193765.1|NP_004484.1|NP_004850.1|NP_004152.1|NP_009057.1|NP_037473.3|NP_001008405.1|NP_005207.2|NP_001034679.2|NP_005563.1|NP_055488.1|	2|0	2	1	272	PHB_HUMAN
CYP26B1_P118L	NP_006297.2	SMC1A	4|0	4	2	2	0|0	0.5	1	0.5	1	0.5	-0.03	20	0.05	NP_005906.2|NP_005907.3|NP_005219.2|NP_001036015.1|NP_000319.1|	3|0	3	1.5	1233	SMC1A_HUMAN
CYP26B1_P118L	NP_009200.2	STXBP3	4|0	4	2	2	0|0	0.5	1	0.5	1	0.5	-0.03	20	0.05		2|0	2	1	592	STXB3_HUMAN
CYP26B1_P118L	NP_060309.2	LPCAT2	4|0	4	2	2	0|0	0.5	1	0.5	1	0.5	-0.03	20	0.05		2|0	2	1	544	PCAT2_HUMAN
CYP26B1_P118L	NP_068839.1	ITM2B	4|0	4	2	2	0|0	0.5	1	0.5	1	0.5	-0.03	20	0.05	NP_001129625.1|NP_001073888.2|	2|0	2	1	266	ITM2B_HUMAN
CYP26B1_P118L	NP_859070.3	TMCO4	4|0	4	2	2	0|0	0.5	1	0.5	1	0.5	-0.03	20	0.05		2|0	2	1	634	TMCO4_HUMAN
CYP26B1_P118L	NP_001245308.1	SLC4A7	4|0	4	2	2	0|0	0.5	1	0.5	1	0.5	-0.03	20	0.05	NP_001073888.2|	4|0	4	2	1131	S4A7_HUMAN
CYP26B1_P118L	NP_006149.2	NEFL	4|0	4	2	2	0|0	0.5	1	0.5	1	0.5	-0.03	20	0.05		2|0	2	1	543	NFL_HUMAN
CYP26B1_P118L	NP_060221.2	SMPD4	4|0	4	2	2	0|0	0.5	1	0.5	1	0.5	-0.03	20	0.05		2|0	2	1	837	NSMA3_HUMAN
CYP26B1_P118L	NP_003084.1	SNRPC	4|0	4	2	2	0|0	0.5	1	0.5	1	0.5	-0.03	20	0.05	NP_001003810.1|	2|0	2	1	159	RU1C_HUMAN
CYP26B1_P118L	NP_000745.1	COMT	4|0	4	2	2	0|0	0.5	1	0.5	1	0.5	-0.03	20	0.05		2|0	2	1	271	COMT_HUMAN
CYP26B1_P118L	NP_002262.3	IPO5	4|0	4	2	2	0|0	0.5	1	0.5	1	0.5	-0.03	20	0.05	NP_000975.2|NP_001129243.1|NP_078934.3|NP_001427.2|NP_060555.2|NP_005907.3|NP_005219.2|NP_001104547.1|	2|0	2	1	1115	IPO5_HUMAN
CYP26B1_P118L	NP_054760.3	SPCS1	4|0	4	2	2	0|0	0.5	1	0.5	1	0.5	-0.03	20	0.05	NP_001073888.2|	2|0	2	1	169	SPCS1_HUMAN
CYP26B1_P118L	NP_001025.1	RRM2	0|4	4	2	2	0|0	0.5	1	0.5	1	0.5	-0.03	20	0.05	NP_005681.2|NP_055428.1|NP_060391.2|NP_001171546.1|NP_001777.1|NP_005021.2|	0|2	2	1	389	RIR2_HUMAN
CYP26B1_P118L	NP_003892.2	SGPL1	0|4	4	2	2	0|0	0.5	1	0.5	1	0.5	-0.03	20	0.05	NP_006247.1|NP_005219.2|NP_055557.2|	0|3	3	1.5	568	SGPL1_HUMAN
CYP26B1_P118L	NP_001104547.1	EZR	0|4	4	2	2	0|0	0.5	1	0.5	1	0.5	-0.03	20	0.05		0|3	3	1.5	586	EZRI_HUMAN
CYP26B1_P118L	NP_001121622.1	ORMDL1	0|4	4	2	2	0|0	0.5	1	0.5	1	0.5	-0.03	20	0.05		0|2	2	1	153	ORML1_HUMAN
CYP26B1_P118L	NP_006036.1	ATP9A	0|4	4	2	2	0|0	0.5	1	0.5	1	0.5	-0.03	20	0.05		0|4	4	2	1047	ATP9A_HUMAN
CYP26B1_P118L	NP_060240.3	ELOVL2	0|4	4	2	2	0|0	0.5	1	0.5	1	0.5	-0.03	20	0.05		0|2	2	1	296	ELOV2_HUMAN
CYP26B1_P118L	NP_060882.2	ST7	0|4	4	2	2	0|0	0.5	1	0.5	1	0.5	-0.03	20	0.05		0|3	3	1.5	554	ST7_HUMAN
CYP26B1_P118L	NP_001073888.2	UNK	0|4	4	2	2	0|0	0.5	1	0.5	1	0.5	-0.03	20	0.05		0|2	2	1	810	UNK_HUMAN
CYP26B1_P118L	NP_001231573.1	CHMP2B	0|4	4	2	2	0|0	0.5	1	0.5	1	0.5	-0.03	20	0.05		0|2	2	1	172	CHM2B_HUMAN
CYP26B1_P118L	NP_056993.2	NBAS	0|4	4	2	2	0|0	0.5	1	0.5	1	0.5	-0.03	20	0.05		0|2	2	1	2371	NBAS_HUMAN
CYP26B1_P118L	NP_001001563.1	TIMM50	3|0	3	1.5	2	0|0	0.5	1	0.5	1	0.5	-0.03	15	0.08	NP_001138610.1|NP_004547.2|NP_055908.1|NP_073591.2|NP_001020413.1|NP_005219.2|NP_116093.1|	3|0	3	1.5	456	TIM50_HUMAN
CYP26B1_P118L	NP_001005743.1	NUMB	3|0	3	1.5	2	0|0	0.5	1	0.5	1	0.5	-0.03	15	0.08	NP_057510.4|NP_005219.2|	2|0	2	1	651	NUMB_HUMAN
CYP26B1_P118L	NP_001007215.1	CACYBP	3|0	3	1.5	2	0|0	0.5	1	0.5	1	0.5	-0.03	15	0.08	NP_001596.2|NP_003931.2|NP_036313.3|NP_115518.3|NP_004484.1|NP_006512.2|NP_006695.1|NP_057212.1|NP_004770.4|NP_005907.3|NP_001186089.1|	2|0	2	1	185	CYBP_HUMAN
CYP26B1_P118L	NP_001070674.1	SEC31A	3|0	3	1.5	2	0|0	0.5	1	0.5	1	0.5	-0.03	15	0.08		2|0	2	1	1106	SC31A_HUMAN
CYP26B1_P118L	NP_001072983.1	TBCE	3|0	3	1.5	2	0|0	0.5	1	0.5	1	0.5	-0.03	15	0.08		2|0	2	1	527	TBCE_HUMAN
CYP26B1_P118L	NP_001092885.1	POM121C	3|0	3	1.5	2	0|0	0.5	1	0.5	1	0.5	-0.03	15	0.08		2|0	2	1	987	P121C_HUMAN
CYP26B1_P118L	NP_001116295.1	GTF3C5	3|0	3	1.5	2	0|0	0.5	1	0.5	1	0.5	-0.03	15	0.08	NP_001427.2|	2|0	2	1	526	TF3C5_HUMAN
CYP26B1_P118L	NP_001136408.1	DAGLB	3|0	3	1.5	2	0|0	0.5	1	0.5	1	0.5	-0.03	15	0.08	NP_001159575.1|	2|0	2	1	543	DGLB_HUMAN
CYP26B1_P118L	NP_001157632.1	PPP6R3	3|0	3	1.5	2	0|0	0.5	1	0.5	1	0.5	-0.03	15	0.08	NP_003461.2|NP_004547.2|NP_008835.5|NP_008996.1|NP_055555.1|NP_001118.3|NP_001073888.2|	2|0	2	1	879	PP6R3_HUMAN
CYP26B1_P118L	NP_001186190.1	UCHL5	3|0	3	1.5	2	0|0	0.5	1	0.5	1	0.5	-0.03	15	0.08	NP_005563.1|	3|0	3	1.5	328	UCHL5_HUMAN
CYP26B1_P118L	NP_001243548.1	R3HCC1L	3|0	3	1.5	2	0|0	0.5	1	0.5	1	0.5	-0.03	15	0.08	NP_006504.2|	2|0	2	1	792	R3HCL_HUMAN
CYP26B1_P118L	NP_001914.3	DDB1	3|0	3	1.5	2	0|0	0.5	1	0.5	1	0.5	-0.03	15	0.08	NP_689969.2|NP_000010.1|NP_065825.1|	2|0	2	1	1140	DDB1_HUMAN
CYP26B1_P118L	NP_006504.2	SARS1	3|0	3	1.5	2	0|0	0.5	1	0.5	1	0.5	-0.03	15	0.08		2|0	2	1	514	SYSC_HUMAN
CYP26B1_P118L	NP_009166.2	XPOT	3|0	3	1.5	2	0|0	0.5	1	0.5	1	0.5	-0.03	15	0.08	NP_005219.2|	3|0	3	1.5	962	XPOT_HUMAN
CYP26B1_P118L	NP_056101.5	SYNM	3|0	3	1.5	2	0|0	0.5	1	0.5	1	0.5	-0.03	15	0.08		2|0	2	1	1253	SYNEM_HUMAN
CYP26B1_P118L	NP_056127.2	KIAA1109	3|0	3	1.5	2	0|0	0.5	1	0.5	1	0.5	-0.03	15	0.08		3|0	3	1.5	5005	K1109_HUMAN
CYP26B1_P118L	NP_060555.2	IPO9	3|0	3	1.5	2	0|0	0.5	1	0.5	1	0.5	-0.03	15	0.08	NP_005219.2|NP_001073888.2|	3|0	3	1.5	1041	IPO9_HUMAN
CYP26B1_P118L	NP_061123.3	GPRC5C	3|0	3	1.5	2	0|0	0.5	1	0.5	1	0.5	-0.03	15	0.08		2|0	2	1	453	GPC5C_HUMAN
CYP26B1_P118L	NP_689969.2	RICTOR	3|0	3	1.5	2	0|0	0.5	1	0.5	1	0.5	-0.03	15	0.08	NP_001034679.2|NP_002145.3|NP_001139628.1|	3|0	3	1.5	1708	RICTR_HUMAN
CYP26B1_P118L	NP_714913.1	ELMOD2	3|0	3	1.5	2	0|0	0.5	1	0.5	1	0.5	-0.03	15	0.08		2|0	2	1	293	ELMD2_HUMAN
CYP26B1_P118L	NP_001120700.1	CBX1	3|0	3	1.5	2	0|0	0.5	1	0.5	1	0.5	-0.03	15	0.08		2|0	2	1	185	CBX1_HUMAN
CYP26B1_P118L	NP_001243340.1	RAB18	3|0	3	1.5	2	0|0	0.5	1	0.5	1	0.5	-0.03	15	0.08	NP_005219.2|	3|0	3	1.5	197	RAB18_HUMAN
CYP26B1_P118L	NP_004309.2	ASPH	3|0	3	1.5	2	0|0	0.5	1	0.5	1	0.5	-0.03	15	0.08		2|0	2	1	758	ASPH_HUMAN
CYP26B1_P118L	NP_057494.3	CHMP5	3|0	3	1.5	2	0|0	0.5	1	0.5	1	0.5	-0.03	15	0.08	NP_001003810.1|NP_001073888.2|	2|0	2	1	219	CHMP5_HUMAN
CYP26B1_P118L	NP_000973.2	RPL21	3|0	3	1.5	2	0|0	0.5	1	0.5	1	0.5	-0.03	15	0.08	NP_001020.2|NP_000981.1|	2|0	2	1	160	RL21_HUMAN
CYP26B1_P118L	NP_001128471.1	FERMT2	3|0	3	1.5	2	0|0	0.5	1	0.5	1	0.5	-0.03	15	0.08		2|0	2	1	687	FERM2_HUMAN
CYP26B1_P118L	NP_037473.3	OLA1	3|0	3	1.5	2	0|0	0.5	1	0.5	1	0.5	-0.03	15	0.08	NP_002145.3|	2|0	2	1	396	OLA1_HUMAN
CYP26B1_P118L	NP_001252518.1	RTN3	3|0	3	1.5	2	0|0	0.5	1	0.5	1	0.5	-0.03	15	0.08		2|0	2	1	1032	RTN3_HUMAN
CYP26B1_P118L	NP_002442.2	MTAP	3|0	3	1.5	2	0|0	0.5	1	0.5	1	0.5	-0.03	15	0.08		2|0	2	1	283	MTAP_HUMAN
CYP26B1_P118L	NP_001186326.1	NEK1	3|0	3	1.5	2	0|0	0.5	1	0.5	1	0.5	-0.03	15	0.08		2|0	2	1	1286	NEK1_HUMAN
CYP26B1_P118L	NP_001156849.1	QPCTL	3|0	3	1.5	2	0|0	0.5	1	0.5	1	0.5	-0.03	15	0.08		3|0	3	1.5	288	QPCTL_HUMAN
CYP26B1_P118L	NP_000446.1	STK11	3|0	3	1.5	2	0|0	0.5	1	0.5	1	0.5	-0.03	15	0.08	NP_000475.1|NP_001026866.1|NP_001092902.1|NP_005852.2|NP_005336.3|NP_006810.1|NP_008996.1|NP_001230574.1|NP_001139628.1|	2|0	2	1	433	STK11_HUMAN
CYP26B1_P118L	NP_005563.1	LMNA	3|0	3	1.5	2	0|0	0.5	1	0.5	1	0.5	-0.03	15	0.08	NP_006311.2|	2|0	2	1	572	LMNA_HUMAN
CYP26B1_P118L	NP_078997.4	ZFHX4	3|0	3	1.5	2	0|0	0.5	1	0.5	1	0.5	-0.03	15	0.08		2|0	2	1	3616	ZFHX4_HUMAN
CYP26B1_P118L	NP_001004127.2	ALG11	0|3	3	1.5	2	0|0	0.5	1	0.5	1	0.5	-0.03	15	0.08		0|2	2	1	492	ALG11_HUMAN
CYP26B1_P118L	NP_001136145.1	ATG13	0|3	3	1.5	2	0|0	0.5	1	0.5	1	0.5	-0.03	15	0.08		0|2	2	1	517	ATG13_HUMAN
CYP26B1_P118L	NP_001186089.1	USP19	0|3	3	1.5	2	0|0	0.5	1	0.5	1	0.5	-0.03	15	0.08	NP_060596.2|	0|3	3	1.5	1419	UBP19_HUMAN
CYP26B1_P118L	NP_001243093.1	TMCO1	0|3	3	1.5	2	0|0	0.5	1	0.5	1	0.5	-0.03	15	0.08	NP_002626.1|NP_002941.1|NP_057226.1|NP_060918.2|NP_000692.2|NP_001121168.1|NP_004850.1|NP_004152.1|NP_005795.2|	0|3	3	1.5	205	TMCO1_HUMAN
CYP26B1_P118L	NP_001530.1	DNAJA1	0|3	3	1.5	2	0|0	0.5	1	0.5	1	0.5	-0.03	15	0.08	NP_005219.2|NP_002145.3|NP_116093.1|NP_000319.1|	0|3	3	1.5	397	DNJA1_HUMAN
CYP26B1_P118L	NP_005021.2	PLK1	0|3	3	1.5	2	0|0	0.5	1	0.5	1	0.5	-0.03	15	0.08	NP_006297.2|NP_000359.1|NP_114172.1|NP_689969.2|NP_057510.4|NP_005219.2|NP_002145.3|NP_001202.4|	0|3	3	1.5	603	PLK1_HUMAN
CYP26B1_P118L	NP_055557.2	TM9SF4	0|3	3	1.5	2	0|0	0.5	1	0.5	1	0.5	-0.03	15	0.08	NP_005683.2|	0|2	2	1	642	TM9S4_HUMAN
CYP26B1_P118L	NP_060596.2	TMEM33	0|3	3	1.5	2	0|0	0.5	1	0.5	1	0.5	-0.03	15	0.08		0|2	2	1	247	TMM33_HUMAN
CYP26B1_P118L	NP_076982.3	SECISBP2	0|3	3	1.5	2	0|0	0.5	1	0.5	1	0.5	-0.03	15	0.08		0|2	2	1	854	SEBP2_HUMAN
CYP26B1_P118L	NP_612355.1	KIAA2013	0|3	3	1.5	2	0|0	0.5	1	0.5	1	0.5	-0.03	15	0.08		0|2	2	1	634	K2013_HUMAN
CYP26B1_P118L	NP_699196.2	TAPT1	0|3	3	1.5	2	0|0	0.5	1	0.5	1	0.5	-0.03	15	0.08		0|2	2	1	567	TAPT1_HUMAN
CYP26B1_P118L	NP_001118.3	AP1B1	0|3	3	1.5	2	0|0	0.5	1	0.5	1	0.5	-0.03	15	0.08		0|2	2	1	949	AP1B1_HUMAN
CYP26B1_P118L	NP_005393.2	RALA	0|3	3	1.5	2	0|0	0.5	1	0.5	1	0.5	-0.03	15	0.08	NP_612355.1|	0|3	3	1.5	206	RALA_HUMAN
CYP26B1_P118L	NP_056345.3	GORASP2	0|3	3	1.5	2	0|0	0.5	1	0.5	1	0.5	-0.03	15	0.08		0|2	2	1	452	GORS2_HUMAN
CYP26B1_P118L	NP_001139628.1	GSK3B	0|3	3	1.5	2	0|0	0.5	1	0.5	1	0.5	-0.03	15	0.08		0|2	2	1	420	GSK3B_HUMAN
CYP26B1_P118L	NP_775188.1	NFATC3	0|3	3	1.5	2	0|0	0.5	1	0.5	1	0.5	-0.03	15	0.08		0|2	2	1	1075	NFAC3_HUMAN
CYP26B1_P118L	NP_006793.1	SF3A3	0|3	3	1.5	2	0|0	0.5	1	0.5	1	0.5	-0.03	15	0.08	NP_036558.3|NP_060918.2|NP_001155.1|NP_001914.3|NP_003084.1|NP_004614.3|NP_055488.1|	0|2	2	1	501	SF3A3_HUMAN
CYP26B1_P118L	NP_055995.4	SYNE2	0|3	3	1.5	2	0|0	0.5	1	0.5	1	0.5	-0.03	15	0.08		0|2	2	1	6885	SYNE2_HUMAN
CYP26B1_P118L	NP_000981.1	RPL27A	0|3	3	1.5	2	0|0	0.5	1	0.5	1	0.5	-0.03	15	0.08		0|2	2	1	148	RL27A_HUMAN
CYP26B1_P118L	NP_060648.2	GOLPH3L	0|3	3	1.5	2	0|0	0.5	1	0.5	1	0.5	-0.03	15	0.08		0|2	2	1	285	GLP3L_HUMAN
CYP26B1_P118L	NP_113619.2	COG3	0|3	3	1.5	2	0|0	0.5	1	0.5	1	0.5	-0.03	15	0.08		0|2	2	1	828	COG3_HUMAN
CYP26B1_P118L	NP_005683.2	ABCF2	0|3	3	1.5	2	0|0	0.5	1	0.5	1	0.5	-0.03	15	0.08		0|2	2	1	634	ABCF2_HUMAN
CYP26B1_P118L	NP_002432.1	MSH5	0|3	3	1.5	2	0|0	0.5	1	0.5	1	0.5	-0.03	15	0.08		0|2	2	1	834	MSH5_HUMAN
CYP26B1_P118L	NP_000262.2	NPC1	2|0	2	1	2	0|0	0.49	0.99	0.49	0.99	0.49	-0.03	10	0.12	NP_001129120.1|	2|0	2	1	1278	NPC1_HUMAN
CYP26B1_P118L	NP_001002009.1	NT5C3A	2|0	2	1	2	0|0	0.49	0.99	0.49	0.99	0.49	-0.03	10	0.12		2|0	2	1	297	5NT3A_HUMAN
CYP26B1_P118L	NP_001032671.2	SCD5	2|0	2	1	2	0|0	0.49	0.99	0.49	0.99	0.49	-0.03	10	0.12		2|0	2	1	330	SCD5_HUMAN
CYP26B1_P118L	NP_001186508.1	SUN2	2|0	2	1	2	0|0	0.49	0.99	0.49	0.99	0.49	-0.03	10	0.12	NP_149062.1|NP_005563.1|NP_055995.4|	2|0	2	1	738	SUN2_HUMAN
CYP26B1_P118L	NP_002310.2	LRCH4	2|0	2	1	2	0|0	0.49	0.99	0.49	0.99	0.49	-0.03	10	0.12		2|0	2	1	683	LRCH4_HUMAN
CYP26B1_P118L	NP_003038.2	SLC9A1	2|0	2	1	2	0|0	0.49	0.99	0.49	0.99	0.49	-0.03	10	0.12	NP_003179.1|	2|0	2	1	815	SL9A1_HUMAN
CYP26B1_P118L	NP_003817.1	NAPG	2|0	2	1	2	0|0	0.49	0.99	0.49	0.99	0.49	-0.03	10	0.12	NP_056993.2|	2|0	2	1	312	SNAG_HUMAN
CYP26B1_P118L	NP_004791.1	TM9SF2	2|0	2	1	2	0|0	0.49	0.99	0.49	0.99	0.49	-0.03	10	0.12		2|0	2	1	663	TM9S2_HUMAN
CYP26B1_P118L	NP_061981.2	SMG9	2|0	2	1	2	0|0	0.49	0.99	0.49	0.99	0.49	-0.03	10	0.12		2|0	2	1	520	SMG9_HUMAN
CYP26B1_P118L	NP_064505.1	UGGT1	2|0	2	1	2	0|0	0.49	0.99	0.49	0.99	0.49	-0.03	10	0.12		2|0	2	1	1555	UGGG1_HUMAN
CYP26B1_P118L	NP_066576.1	MTMR3	2|0	2	1	2	0|0	0.49	0.99	0.49	0.99	0.49	-0.03	10	0.12		2|0	2	1	1198	MTMR3_HUMAN
CYP26B1_P118L	NP_612351.2	GLB1L2	2|0	2	1	2	0|0	0.49	0.99	0.49	0.99	0.49	-0.03	10	0.12		2|0	2	1	636	GLBL2_HUMAN
CYP26B1_P118L	NP_658985.2	NAXE	2|0	2	1	2	0|0	0.49	0.99	0.49	0.99	0.49	-0.03	10	0.12		2|0	2	1	288	NNRE_HUMAN
CYP26B1_P118L	NP_689695.2	C19orf25	2|0	2	1	2	0|0	0.49	0.99	0.49	0.99	0.49	-0.03	10	0.12		2|0	2	1	118	CS025_HUMAN
CYP26B1_P118L	NP_006487.1	GNAI3	2|0	2	1	2	0|0	0.49	0.99	0.49	0.99	0.49	-0.03	10	0.12	NP_057510.4|NP_006175.2|	2|0	2	1	354	GNAI3_HUMAN
CYP26B1_P118L	NP_079426.2	TARS2	2|0	2	1	2	0|0	0.49	0.99	0.49	0.99	0.49	-0.03	10	0.12	NP_005219.2|NP_001137545.1|	2|0	2	1	718	SYTM_HUMAN
CYP26B1_P118L	NP_001106849.1	FANCI	2|0	2	1	2	0|0	0.49	0.99	0.49	0.99	0.49	-0.03	10	0.12		2|0	2	1	1328	FANCI_HUMAN
CYP26B1_P118L	NP_001137378.1	TRAFD1	2|0	2	1	2	0|0	0.49	0.99	0.49	0.99	0.49	-0.03	10	0.12		2|0	2	1	582	TRAD1_HUMAN
CYP26B1_P118L	NP_055181.3	GNL3	2|0	2	1	2	0|0	0.49	0.99	0.49	0.99	0.49	-0.03	10	0.12		2|0	2	1	549	GNL3_HUMAN
CYP26B1_P118L	NP_001107579.1	PDLIM3	2|0	2	1	2	0|0	0.49	0.99	0.49	0.99	0.49	-0.03	10	0.12	NP_005563.1|	2|0	2	1	316	PDLI3_HUMAN
CYP26B1_P118L	NP_009042.1	TFDP1	2|0	2	1	2	0|0	0.49	0.99	0.49	0.99	0.49	-0.03	10	0.12		2|0	2	1	410	TFDP1_HUMAN
CYP26B1_P118L	NP_001123237.1	NSDHL	2|0	2	1	2	0|0	0.49	0.99	0.49	0.99	0.49	-0.03	10	0.12	NP_002108.4|	2|0	2	1	373	NSDHL_HUMAN
CYP26B1_P118L	NP_057733.2	ESF1	2|0	2	1	2	0|0	0.49	0.99	0.49	0.99	0.49	-0.03	10	0.12		2|0	2	1	851	ESF1_HUMAN
CYP26B1_P118L	NP_060142.3	TRPM7	2|0	2	1	2	0|0	0.49	0.99	0.49	0.99	0.49	-0.03	10	0.12		2|0	2	1	1865	TRPM7_HUMAN
CYP26B1_P118L	NP_001165358.1	FGFR1OP2	2|0	2	1	2	0|0	0.49	0.99	0.49	0.99	0.49	-0.03	10	0.12	NP_002625.1|NP_009090.2|NP_149351.1|NP_001035918.1|NP_001077362.1|NP_001744.2|NP_004090.4|	2|0	2	1	215	FGOP2_HUMAN
CYP26B1_P118L	NP_001003810.1	HNRNPD	2|0	2	1	2	0|0	0.49	0.99	0.49	0.99	0.49	-0.03	10	0.12	NP_000405.1|NP_002145.3|	2|0	2	1	287	HNRPD_HUMAN
CYP26B1_P118L	NP_055955.1	TTLL12	2|0	2	1	2	0|0	0.49	0.99	0.49	0.99	0.49	-0.03	10	0.12	NP_001034679.2|NP_001073888.2|	2|0	2	1	644	TTL12_HUMAN
CYP26B1_P118L	NP_055444.2	ARHGEF10	2|0	2	1	2	0|0	0.49	0.99	0.49	0.99	0.49	-0.03	10	0.12		2|0	2	1	1344	ARHGA_HUMAN
CYP26B1_P118L	NP_002878.2	RARS1	2|0	2	1	2	0|0	0.49	0.99	0.49	0.99	0.49	-0.03	10	0.12	NP_006247.1|NP_001530.1|NP_005219.2|	2|0	2	1	660	SYRC_HUMAN
CYP26B1_P118L	NP_000010.1	ACAT1	2|0	2	1	2	0|0	0.49	0.99	0.49	0.99	0.49	-0.03	10	0.12	NP_001073888.2|	2|0	2	1	427	THIL_HUMAN
CYP26B1_P118L	NP_001257869.1	XPO6	2|0	2	1	2	0|0	0.49	0.99	0.49	0.99	0.49	-0.03	10	0.12	NP_001091.1|NP_079517.1|NP_005013.1|NP_005219.2|NP_001139628.1|	2|0	2	1	1111	XPO6_HUMAN
CYP26B1_P118L	NP_612410.1	MVB12A	2|0	2	1	2	0|0	0.49	0.99	0.49	0.99	0.49	-0.03	10	0.12		2|0	2	1	273	MB12A_HUMAN
CYP26B1_P118L	NP_004335.1	CETN2	2|0	2	1	2	0|0	0.49	0.99	0.49	0.99	0.49	-0.03	10	0.12	NP_004699.1|NP_004757.1|NP_001032726.1|NP_006247.1|NP_001003810.1|	2|0	2	1	172	CETN2_HUMAN
CYP26B1_P118L	NP_001153682.1	SLC25A13	2|0	2	1	2	0|0	0.49	0.99	0.49	0.99	0.49	-0.03	10	0.12	NP_005219.2|	2|0	2	1	676	CMC2_HUMAN
CYP26B1_P118L	NP_112589.1	CDCA3	2|0	2	1	2	0|0	0.49	0.99	0.49	0.99	0.49	-0.03	10	0.12	NP_001137545.1|	2|0	2	1	268	CDCA3_HUMAN
CYP26B1_P118L	NP_002872.1	RALB	2|0	2	1	2	0|0	0.49	0.99	0.49	0.99	0.49	-0.03	10	0.12		2|0	2	1	206	RALB_HUMAN
CYP26B1_P118L	NP_000405.1	HSD17B4	2|0	2	1	2	0|0	0.49	0.99	0.49	0.99	0.49	-0.03	10	0.12	NP_001139628.1|	2|0	2	1	736	DHB4_HUMAN
CYP26B1_P118L	NP_001035754.1	PPAN-P2RY11	2|0	2	1	2	0|0	0.49	0.99	0.49	0.99	0.49	-0.03	10	0.12		2|0	2	1	794	SSF1_HUMAN
CYP26B1_P118L	NP_056175.3	MTREX	2|0	2	1	2	0|0	0.49	0.99	0.49	0.99	0.49	-0.03	10	0.12	NP_001202.4|NP_001073888.2|	2|0	2	1	1042	MTREX_HUMAN
CYP26B1_P118L	NP_065941.2	CIP2A	2|0	2	1	2	0|0	0.49	0.99	0.49	0.99	0.49	-0.03	10	0.12		2|0	2	1	905	CIP2A_HUMAN
CYP26B1_P118L	NP_001123996.1	AP1M1	2|0	2	1	2	0|0	0.49	0.99	0.49	0.99	0.49	-0.03	10	0.12	NP_001118.3|	2|0	2	1	435	AP1M1_HUMAN
CYP26B1_P118L	NP_001171922.1	RNF17	2|0	2	1	2	0|0	0.49	0.99	0.49	0.99	0.49	-0.03	10	0.12		2|0	2	1	1619	RNF17_HUMAN
CYP26B1_P118L	NP_001035982.1	DIAPH3	2|0	2	1	2	0|0	0.49	0.99	0.49	0.99	0.49	-0.03	10	0.12		2|0	2	1	1193	DIAP3_HUMAN
CYP26B1_P118L	NP_001009.1	RPS15	2|0	2	1	2	0|0	0.49	0.99	0.49	0.99	0.49	-0.03	10	0.12	NP_000652.2|NP_000970.1|NP_000975.2|NP_000973.2|NP_001020.2|NP_005219.2|NP_000981.1|	2|0	2	1	145	RS15_HUMAN
CYP26B1_P118L	NP_001137313.1	TMEM106C	2|0	2	1	2	0|0	0.49	0.99	0.49	0.99	0.49	-0.03	10	0.12		2|0	2	1	231	T106C_HUMAN
CYP26B1_P118L	NP_078934.3	IPO4	2|0	2	1	2	0|0	0.49	0.99	0.49	0.99	0.49	-0.03	10	0.12	NP_005219.2|	2|0	2	1	1081	IPO4_HUMAN
CYP26B1_P118L	NP_068579.3	EXOC4	2|0	2	1	2	0|0	0.49	0.99	0.49	0.99	0.49	-0.03	10	0.12		2|0	2	1	974	EXOC4_HUMAN
CYP26B1_P118L	NP_055488.1	EMC2	2|0	2	1	2	0|0	0.49	0.99	0.49	0.99	0.49	-0.03	10	0.12		2|0	2	1	297	EMC2_HUMAN
CYP26B1_P118L	NP_003879.2	ALDH1A2	2|0	2	1	2	0|0	0.49	0.99	0.49	0.99	0.49	-0.03	10	0.12		2|0	2	1	518	AL1A2_HUMAN
CYP26B1_P118L	NP_001003407.1	ABLIM1	0|2	2	1	2	0|0	0.49	0.99	0.49	0.99	0.49	-0.03	10	0.12		0|2	2	1	718	ABLM1_HUMAN
CYP26B1_P118L	NP_001026881.1	ERGIC1	0|2	2	1	2	0|0	0.49	0.99	0.49	0.99	0.49	-0.03	10	0.12		0|2	2	1	290	ERGI1_HUMAN
CYP26B1_P118L	NP_001073941.1	FITM2	0|2	2	1	2	0|0	0.49	0.99	0.49	0.99	0.49	-0.03	10	0.12		0|2	2	1	262	FITM2_HUMAN
CYP26B1_P118L	NP_001121698.1	DIS3	0|2	2	1	2	0|0	0.49	0.99	0.49	0.99	0.49	-0.03	10	0.12	NP_009200.2|NP_005219.2|NP_056175.3|	0|2	2	1	928	RRP44_HUMAN
CYP26B1_P118L	NP_001138621.1	VAMP7	0|2	2	1	2	0|0	0.49	0.99	0.49	0.99	0.49	-0.03	10	0.12		0|2	2	1	179	VAMP7_HUMAN
CYP26B1_P118L	NP_001158087.1	FZD6	0|2	2	1	2	0|0	0.49	0.99	0.49	0.99	0.49	-0.03	10	0.12		0|2	2	1	706	FZD6_HUMAN
CYP26B1_P118L	NP_001159575.1	SPINT2	0|2	2	1	2	0|0	0.49	0.99	0.49	0.99	0.49	-0.03	10	0.12	NP_001036015.1|	0|2	2	1	195	SPIT2_HUMAN
CYP26B1_P118L	NP_001202.4	BUB1B	0|2	2	1	2	0|0	0.49	0.99	0.49	0.99	0.49	-0.03	10	0.12	NP_001118.3|	0|2	2	1	1050	BUB1B_HUMAN
CYP26B1_P118L	NP_001243359.1	STON2	0|2	2	1	2	0|0	0.49	0.99	0.49	0.99	0.49	-0.03	10	0.12		0|2	2	1	920	STON2_HUMAN
CYP26B1_P118L	NP_001248319.1	CALCOCO2	0|2	2	1	2	0|0	0.49	0.99	0.49	0.99	0.49	-0.03	10	0.12	NP_004851.2|NP_001003407.1|NP_000652.2|NP_001258211.1|	0|2	2	1	470	CACO2_HUMAN
CYP26B1_P118L	NP_002799.3	PSMD2	0|2	2	1	2	0|0	0.49	0.99	0.49	0.99	0.49	-0.03	10	0.12	NP_001186190.1|NP_060555.2|NP_005907.3|NP_005219.2|NP_001186089.1|NP_055423.1|	0|2	2	1	908	PSMD2_HUMAN
CYP26B1_P118L	NP_005681.2	DNM1L	0|2	2	1	2	0|0	0.49	0.99	0.49	0.99	0.49	-0.03	10	0.12	NP_068817.1|NP_631901.2|NP_005219.2|NP_001073888.2|NP_001139628.1|	0|2	2	1	699	DNM1L_HUMAN
CYP26B1_P118L	NP_006311.2	PGRMC2	0|2	2	1	2	0|0	0.49	0.99	0.49	0.99	0.49	-0.03	10	0.12		0|2	2	1	247	PGRC2_HUMAN
CYP26B1_P118L	NP_008964.3	RER1	0|2	2	1	2	0|0	0.49	0.99	0.49	0.99	0.49	-0.03	10	0.12	NP_001073888.2|	0|2	2	1	196	RER1_HUMAN
CYP26B1_P118L	NP_055501.2	KIAA0355	0|2	2	1	2	0|0	0.49	0.99	0.49	0.99	0.49	-0.03	10	0.12		0|2	2	1	1070	K0355_HUMAN
CYP26B1_P118L	NP_631901.2	MIEF2	0|2	2	1	2	0|0	0.49	0.99	0.49	0.99	0.49	-0.03	10	0.12		0|2	2	1	454	MID49_HUMAN
CYP26B1_P118L	NP_001073308.1	OCIAD1	0|2	2	1	2	0|0	0.49	0.99	0.49	0.99	0.49	-0.03	10	0.12	NP_001073888.2|	0|2	2	1	245	OCAD1_HUMAN
CYP26B1_P118L	NP_002065.1	GNB1	0|2	2	1	2	0|0	0.49	0.99	0.49	0.99	0.49	-0.03	10	0.12	NP_006487.1|NP_000507.1|NP_006810.1|NP_002799.3|NP_689969.2|NP_055423.1|	0|2	2	1	340	GBB1_HUMAN
CYP26B1_P118L	NP_001020016.1	SLC6A9	0|2	2	1	2	0|0	0.49	0.99	0.49	0.99	0.49	-0.03	10	0.12		0|2	2	1	633	SC6A9_HUMAN
CYP26B1_P118L	NP_005119.2	DOP1B	0|2	2	1	2	0|0	0.49	0.99	0.49	0.99	0.49	-0.03	10	0.12		0|2	2	1	2298	DOP2_HUMAN
CYP26B1_P118L	NP_067017.2	SLC30A1	0|2	2	1	2	0|0	0.49	0.99	0.49	0.99	0.49	-0.03	10	0.12		0|2	2	1	507	ZNT1_HUMAN
CYP26B1_P118L	NP_073583.3	MTARC1	0|2	2	1	2	0|0	0.49	0.99	0.49	0.99	0.49	-0.03	10	0.12		0|2	2	1	337	MARC1_HUMAN
CYP26B1_P118L	NP_775913.2	RIMKLA	0|2	2	1	2	0|0	0.49	0.99	0.49	0.99	0.49	-0.03	10	0.12		0|2	2	1	391	RIMKA_HUMAN
CYP26B1_P118L	NP_061745.1	PCDHGB1	0|2	2	1	2	0|0	0.49	0.99	0.49	0.99	0.49	-0.03	10	0.12		0|2	2	1	927	PCDGD_HUMAN
CYP26B1_P118L	NP_001036189.1	NECTIN2	0|2	2	1	2	0|0	0.49	0.99	0.49	0.99	0.49	-0.03	10	0.12		0|2	2	1	538	NECT2_HUMAN
CYP26B1_P118L	NP_060802.1	DDX19A	0|2	2	1	2	0|0	0.49	0.99	0.49	0.99	0.49	-0.03	10	0.12		0|2	2	1	478	DD19A_HUMAN
CYP26B1_P118L	NP_001171829.1	CARD8	0|2	2	1	2	0|0	0.49	0.99	0.49	0.99	0.49	-0.03	10	0.12		0|2	2	1	537	CARD8_HUMAN
CYP26B1_P118L	NP_000319.1	RPGR	0|2	2	1	2	0|0	0.49	0.99	0.49	0.99	0.49	-0.03	10	0.12		0|2	2	1	815	RPGR_HUMAN
CYP26B1_P118L	NP_001007076.1	KLHL5	0|2	2	1	2	0|0	0.49	0.99	0.49	0.99	0.49	-0.03	10	0.12		0|2	2	1	709	KLHL5_HUMAN
CYP26B1_P118L	NP_065081.2	CNNM1	0|2	2	1	2	0|0	0.49	0.99	0.49	0.99	0.49	-0.03	10	0.12		0|2	2	1	951	CNNM1_HUMAN
CYP26B1_P118L	NP_002638.2	PIK3C3	0|2	2	1	2	0|0	0.49	0.99	0.49	0.99	0.49	-0.03	10	0.12		0|2	2	1	887	PK3C3_HUMAN
CYP26B1_P118L	NP_689634.2	DIPK1B	0|2	2	1	2	0|0	0.49	0.99	0.49	0.99	0.49	-0.03	10	0.12		0|2	2	1	431	DIK1B_HUMAN
CYP26B1_P118L	NP_001120716.1	LRRC8A	0|2	2	1	2	0|0	0.49	0.99	0.49	0.99	0.49	-0.03	10	0.12		0|2	2	1	810	LRC8A_HUMAN
CYP26B1_P118L	NP_001120662.1	CSK	0|2	2	1	2	0|0	0.49	0.99	0.49	0.99	0.49	-0.03	10	0.12	NP_001129120.1|	0|2	2	1	450	CSK_HUMAN
CYP26B1_P118L	NP_001239264.1	CGNL1	0|2	2	1	2	0|0	0.49	0.99	0.49	0.99	0.49	-0.03	10	0.12		0|2	2	1	1302	CGNL1_HUMAN
CYP26B1_P118L	NP_001129120.1	PTPRK	0|2	2	1	2	0|0	0.49	0.99	0.49	0.99	0.49	-0.03	10	0.12		0|2	2	1	1446	PTPRK_HUMAN
CYP26B1_P118L	NP_000938.2	PRIM2	4|0	4	2	2	0|2	0.44	0.88	0.44	0.88	0.44	-2.83	2	0.16		3|0	3	1.5	509	PRI2_HUMAN
CYP26B1_P118L	NP_000958.1	RPL3	30|11	41	20.5	2	12|3	0.48	0.97	0.48	0.97	0.48	-9.68	2.73	0.16	NP_000976.1|NP_000998.1|NP_001021.1|NP_001240308.1|NP_005518.3|NP_001009.1|NP_000652.2|NP_000970.1|NP_000975.2|NP_055555.1|NP_001005743.1|NP_009200.2|NP_000973.2|NP_001020.2|NP_000981.1|	6|5	11	5.5	403	RL3_HUMAN
CYP26B1_P118L	NP_005906.2	MCM6	4|0	4	2	2	0|2	0.44	0.88	0.44	0.88	0.44	-2.83	2	0.16	NP_005907.3|	3|0	3	1.5	821	MCM6_HUMAN
CYP26B1_P118L	NP_006635.2	HSPH1	8|15	23	11.5	2	5|6	0.43	0.86	0.43	0.86	0.43	-7.42	2.09	0.16	NP_006810.1|NP_000041.2|NP_001530.1|NP_002145.3|NP_001202.4|NP_001104547.1|	6|8	14	7	858	HS105_HUMAN
CYP26B1_P118L	NP_009109.3	STRAP	11|4	15	7.5	2	6|0	0.47	0.9	0.47	0.9	0.47	-3.52	2.5	0.16	NP_006127.1|NP_005219.2|NP_001139628.1|	3|4	7	3.5	350	STRAP_HUMAN
CYP26B1_P118L	NP_055055.1	LIMD1	14|3	17	8.5	2	8|0	0.44	0.88	0.44	0.88	0.44	-8.39	2.12	0.16		3|2	5	2.5	676	LIMD1_HUMAN
CYP26B1_P118L	NP_004631.1	DDX39B	10|0	10	5	2	3|4	0.43	0.87	0.43	0.87	0.43	-13.8	1.43	0.16	NP_001129243.1|NP_005207.2|NP_005795.2|	6|0	6	3	428	DX39B_HUMAN
CYP26B1_P118L	NP_001155197.1	PPP2R5C	3|3	6	3	2	3|0	0.46	0.46	0.46	0.46	0.46	-0.14	2	0.16	NP_005219.2|	2|3	5	2.5	555	2A5G_HUMAN
CYP26B1_P118L	NP_056050.1	CSTF2T	0|11	11	5.5	2	3|0	0.49	0.99	0.49	0.99	0.49	-4.99	3.67	0.16	NP_001316.1|	0|6	6	3	616	CSTFT_HUMAN
CYP26B1_P118L	NP_001123478.1	GSPT1	0|5	5	2.5	2	3|0	0.42	0.84	0.42	0.84	0.42	-4.99	1.67	0.16		0|3	3	1.5	636	ERF3A_HUMAN
CYP26B1_P118L	NP_005518.3	HSPA1L	0|133	133	66.5	2	0|59	0.49	0.98	0.49	0.98	0.49	-127.79	2.25	0.16	NP_612355.1|	0|13	13	6.5	641	HS71L_HUMAN
CYP26B1_P118L	NP_001123999.1	SPAG9	0|7	7	3.5	2	3|0	0.47	0.94	0.47	0.94	0.47	-4.99	2.33	0.16	NP_005021.2|NP_068579.3|	0|4	4	2	1311	JIP4_HUMAN
CYP26B1_P118L	NP_002568.2	PAK2	0|5	5	2.5	2	2|0	0.47	0.94	0.47	0.94	0.47	-2.83	2.5	0.16	NP_000975.2|NP_001814.2|NP_002808.3|	0|2	2	1	524	PAK2_HUMAN
CYP26B1_P118L	NP_000652.2	RPL9	3|0	3	1.5	2	2|0	0.38	0.76	0.38	0.76	0.38	-2.83	1.5	0.17	NP_000970.1|NP_000975.2|NP_001427.2|NP_000973.2|NP_001020.2|NP_000981.1|	3|0	3	1.5	192	RL9_HUMAN
CYP26B1_P118L	NP_000969.1	RPL23	4|4	8	4	2	2|2	0.29	0.29	0.29	0.29	0.29	-0.91	2	0.17	NP_000970.1|NP_000975.2|NP_001427.2|NP_689969.2|NP_000973.2|NP_055181.3|NP_001020.2|NP_005219.2|NP_000981.1|	3|2	5	2.5	140	RL23_HUMAN
CYP26B1_P118L	NP_001238978.1	PCMT1	6|7	13	6.5	2	4|2	0.3	0.43	0.3	0.43	0.3	-1.6	2.17	0.17	NP_001258978.1|NP_006546.1|NP_060918.2|NP_077719.2|NP_002568.2|NP_005750.4|NP_068817.1|NP_001419.1|NP_002442.2|NP_001684.2|NP_005563.1|	4|4	8	4	286	PIMT_HUMAN
CYP26B1_P118L	NP_001258978.1	TRAP1	13|8	21	10.5	2	9|0	0.33	0.64	0.33	0.64	0.33	-3.41	2.33	0.17	NP_003461.2|NP_006494.1|NP_001171546.1|	6|4	10	5	651	TRAP1_HUMAN
CYP26B1_P118L	NP_003290.1	HSP90B1	24|30	54	27	2	11|12	0.41	0.81	0.41	0.81	0.41	-6.2	2.35	0.17	NP_004628.4|NP_004827.4|NP_006089.1|NP_055428.1|NP_057226.1|NP_060598.3|NP_060918.2|NP_938148.1|NP_004850.1|NP_009057.1|NP_001129243.1|NP_005207.2|NP_060555.2|NP_064505.1|NP_005219.2|	12|9	21	10.5	803	ENPL_HUMAN
CYP26B1_P118L	NP_006436.3	PRPF8	11|16	27	13.5	2	7|5	0.41	0.81	0.41	0.81	0.41	-5.02	2.25	0.17	NP_036558.3|NP_055205.2|NP_001129224.1|NP_008835.5|NP_055555.1|NP_001034679.2|	9|11	20	10	2335	PRP8_HUMAN
CYP26B1_P118L	NP_006752.1	YWHAE	4|4	8	4	2	4|0	0.39	0.39	0.39	0.39	0.39	-0.45	2	0.17	NP_001003407.1|NP_001239264.1|NP_001014831.1|NP_008996.1|NP_036222.3|NP_056937.2|NP_001530.1|NP_006232.1|NP_000359.1|NP_001128471.1|NP_001028728.1|NP_689969.2|NP_001156849.1|NP_001073888.2|	3|3	6	3	255	1433E_HUMAN
CYP26B1_P118L	NP_009191.1	LYPLA2	4|0	4	2	2	0|3	0.35	0.71	0.35	0.71	0.35	-4.99	1.33	0.17	NP_002442.2|	2|0	2	1	231	LYPA2_HUMAN
CYP26B1_P118L	NP_055681.1	SEC16A	39|27	66	33	2	17|6	0.41	0.82	0.41	0.82	0.41	-5.82	2.87	0.17	NP_060386.1|NP_060918.2|NP_000215.1|NP_001008660.1|NP_001020413.1|NP_004850.1|NP_006127.1|NP_009057.1|NP_068817.1|NP_001036199.1|NP_057510.4|	16|13	29	14.5	2357	SC16A_HUMAN
CYP26B1_P118L	NP_064502.9	LARS1	6|5	11	5.5	2	3|2	0.37	0.52	0.37	0.52	0.37	-1.25	2.2	0.17	NP_001027454.1|NP_001171546.1|NP_002878.2|NP_006247.1|	3|3	6	3	1176	SYLC_HUMAN
CYP26B1_P118L	NP_000976.1	RPL17	3|0	3	1.5	2	2|0	0.38	0.76	0.38	0.76	0.38	-2.83	1.5	0.17	NP_000998.1|NP_001240308.1|NP_001009.1|NP_000652.2|NP_000970.1|NP_000975.2|NP_055555.1|NP_001427.2|NP_000973.2|NP_001020.2|NP_005219.2|NP_000981.1|	3|0	3	1.5	184	RL17_HUMAN
CYP26B1_P118L	NP_036347.1	OGA	18|12	30	15	2	9|4	0.32	0.64	0.32	0.64	0.32	-5.6	2.31	0.17	NP_008996.1|NP_001139628.1|	8|7	15	7.5	916	OGA_HUMAN
CYP26B1_P118L	NP_057510.4	GTSE1	3|0	3	1.5	2	2|0	0.38	0.76	0.38	0.76	0.38	-2.83	1.5	0.17	NP_001003810.1|NP_001123996.1|NP_001243359.1|NP_001118.3|	3|0	3	1.5	739	GTSE1_HUMAN
CYP26B1_P118L	NP_001684.2	ATP6V1B2	2|0	2	1	2	2|0	0.26	0.52	0.26	0.52	0.26	-2.83	1	0.17	NP_116093.1|NP_001073888.2|	2|0	2	1	511	VATB2_HUMAN
CYP26B1_P118L	NP_002145.3	HSPA4	2|0	2	1	2	2|0	0.26	0.52	0.26	0.52	0.26	-2.83	1	0.17	NP_001186089.1|NP_001104547.1|NP_001073888.2|NP_001139628.1|	2|0	2	1	840	HSP74_HUMAN
CYP26B1_P118L	NP_076970.1	PDCL3	3|6	9	4.5	2	5|0	0.29	0.53	0.29	0.53	0.29	-3.29	1.8	0.17		2|3	5	2.5	239	PDCL3_HUMAN
CYP26B1_P118L	NP_001138586.1	RRP12	0|5	5	2.5	2	2|2	0.3	0.6	0.3	0.6	0.3	-7.26	1.25	0.17	NP_001243509.1|NP_002943.2|NP_057018.1|NP_060598.3|NP_060774.2|NP_060918.2|NP_000958.1|NP_008878.3|NP_009057.1|NP_056175.3|	0|4	4	2	1236	RRP12_HUMAN
CYP26B1_P118L	NP_002825.3	PTPN11	0|3	3	1.5	2	2|0	0.38	0.76	0.38	0.76	0.38	-2.83	1.5	0.17	NP_005219.2|NP_997006.1|NP_001139628.1|	0|2	2	1	593	PTN11_HUMAN
CYP26B1_P118L	P02769	ALB	0|4	4	2	2	3|0	0.35	0.71	0.35	0.71	0.35	-4.99	1.33	0.17		0|3	3	1.5	775	ALBU_BOVIN
CYP26B1_P118L	NP_001021.1	RPS27	0|4	4	2	2	0|3	0.35	0.71	0.35	0.71	0.35	-4.99	1.33	0.17	NP_001240308.1|NP_057368.3|NP_065393.1|NP_001129201.1|NP_001009.1|NP_000652.2|NP_000970.1|NP_000975.2|NP_008996.1|NP_000973.2|NP_001020.2|NP_000981.1|	0|2	2	1	84	RS27_HUMAN
CYP26B1_P118L	NP_997006.1	GAB1	0|2	2	1	2	0|2	0.26	0.52	0.26	0.52	0.26	-2.83	1	0.17		0|2	2	1	724	GAB1_HUMAN
CYP26B1_P118L	NP_060386.1	PIH1D1	0|3	3	1.5	2	2|0	0.38	0.76	0.38	0.76	0.38	-2.83	1.5	0.17	NP_001129224.1|NP_001008709.1|NP_001427.2|	0|2	2	1	290	PIHD1_HUMAN
CYP26B1_P118L	NP_001135915.1	EDC3	0|4	4	2	2	3|0	0.35	0.71	0.35	0.71	0.35	-4.99	1.33	0.17		0|3	3	1.5	508	EDC3_HUMAN
CYP26B1_P118L	NP_006132.1	DYNC1LI2	0|2	2	1	2	2|0	0.26	0.52	0.26	0.52	0.26	-2.83	1	0.17		0|2	2	1	492	DC1L2_HUMAN
CYP26B1_P118L	NP_000962.2	RPL7	7|8	15	7.5	2	5|2	0.23	0.34	0.23	0.34	0.23	-1.96	2.14	0.18	NP_000963.1|NP_000966.2|NP_000971.1|NP_000974.1|NP_001002.1|NP_001004.2|NP_001016.1|NP_001019820.1|NP_001028886.1|NP_001030168.1|NP_001138610.1|NP_001243509.1|NP_002625.1|NP_002943.2|NP_005947.3|NP_006089.1|NP_037386.1|NP_057018.1|NP_060918.2|NP_110382.3|NP_000958.1|NP_000976.1|NP_000998.1|NP_001021.1|NP_001240308.1|NP_002262.3|NP_001009.1|NP_000652.2|NP_000970.1|NP_000975.2|NP_055555.1|NP_001427…	5|6	11	5.5	248	RL7_HUMAN
CYP26B1_P118L	NP_056474.2	RSL1D1	11|7	18	9	2	6|3	0.25	0.49	0.25	0.49	0.25	-5.36	2	0.18	NP_057018.1|NP_060918.2|NP_001427.2|	5|6	11	5.5	490	RL1D1_HUMAN
CYP26B1_P118L	NP_057336.3	BIRC6	3|0	3	1.5	2	3|0	0.23	0.46	0.23	0.46	0.23	-4.99	1	0.18	NP_068579.3|NP_001073888.2|NP_000319.1|	3|0	3	1.5	4857	BIRC6_HUMAN
CYP26B1_P118L	NP_002096.1	H2AX	7|0	7	3.5	2	6|0	0.22	0.43	0.22	0.43	0.22	-10.78	1.17	0.18	NP_003286.1|NP_004484.1|NP_005336.3|NP_005518.3|NP_008835.5|NP_057212.1|NP_003899.2|NP_001419.1|NP_001129243.1|NP_006397.1|NP_658985.2|NP_001003810.1|NP_005563.1|NP_005219.2|	4|0	4	2	143	H2AX_HUMAN
CYP26B1_P118L	NP_001159477.1	EPB41	4|0	4	2	2	4|0	0.19	0.39	0.19	0.39	0.19	-6.67	1	0.18	NP_005361.2|NP_705618.1|	2|0	2	1	864	41_HUMAN
CYP26B1_P118L	NP_005338.1	HSPA5	99|133	232	116	2	50|55	0.23	0.47	0.23	0.47	0.23	-43.96	2.21	0.18	NP_001243211.1|NP_005336.3|NP_005518.3|NP_006635.2|NP_006810.1|NP_008835.5|NP_009057.1|NP_008996.1|NP_056937.2|NP_001530.1|NP_001186190.1|NP_001137378.1|NP_001003810.1|NP_005219.2|NP_006175.2|NP_002145.3|NP_002638.2|	31|28	59	29.5	654	BIP_HUMAN
CYP26B1_P118L	NP_004172.2	UCHL1	6|8	14	7	2	3|4	0.19	0.35	0.19	0.35	0.19	-3.3	2	0.18	NP_005219.2|	2|3	5	2.5	223	UCHL1_HUMAN
CYP26B1_P118L	NP_060830.2	TXLNG	3|0	3	1.5	2	3|0	0.23	0.46	0.23	0.46	0.23	-4.99	1	0.18	NP_004614.3|	2|0	2	1	528	TXLNG_HUMAN
CYP26B1_P118L	P02662	CSN1S1	0|5	5	2.5	2	5|0	0.15	0.31	0.15	0.31	0.15	-8.92	1	0.18		0|3	3	1.5	199	CAS1_BOVIN
CYP26B1_P118L	NP_002097.1	H2AZ1	0|5	5	2.5	2	5|0	0.15	0.31	0.15	0.31	0.15	-8.92	1	0.18	NP_001104547.1|NP_001036015.1|	0|3	3	1.5	128	H2AZ_HUMAN
CYP26B1_P118L	NP_009205.3	ACOT7	0|4	4	2	2	4|0	0.19	0.39	0.19	0.39	0.19	-6.67	1	0.18		0|2	2	1	370	BACH_HUMAN
CYP26B1_P118L	NP_001028690.1	WIPI2	7|7	14	7	2	3|4	0.12	0.12	0.12	0.12	0.12	-1.95	2	0.19	NP_001034966.1|NP_001092902.1|NP_006827.1|	3|3	6	3	443	WIPI2_HUMAN
CYP26B1_P118L	NP_001035926.1	TRAPPC5	3|3	6	3	2	2|2	0.09	0.09	0.09	0.09	0.09	-2.29	1.5	0.19	NP_005219.2|	3|3	6	3	188	TPPC5_HUMAN
CYP26B1_P118L	NP_001160163.1	TTK	6|2	8	4	2	3|3	0.08	0.17	0.08	0.17	0.08	-7.24	1.33	0.19		4|2	6	3	856	TTK_HUMAN
CYP26B1_P118L	NP_009123.1	SUPT16H	3|5	8	4	2	3|2	0.12	0.22	0.12	0.22	0.12	-4.04	1.6	0.19		2|4	6	3	1047	SP16H_HUMAN
CYP26B1_P118L	NP_056456.1	TES	9|4	13	6.5	2	0|8	0.12	0.25	0.12	0.25	0.12	-6.95	1.62	0.19		6|2	8	4	421	TES_HUMAN
CYP26B1_P118L	NP_060255.3	SPDL1	8|8	16	8	2	3|5	0.09	0.09	0.09	0.09	0.09	-2.3	2	0.19	NP_056937.2|	5|6	11	5.5	605	SPDLY_HUMAN
CYP26B1_P118L	NP_001159933.1	MPP1	6|0	6	3	2	4|2	0.08	0.17	0.08	0.17	0.08	-11.57	1	0.19	NP_001003810.1|NP_001139628.1|	4|0	4	2	446	EM55_HUMAN
CYP26B1_P118L	NP_001189473.1	CUX1	10|4	14	7	2	3|6	0.1	0.21	0.1	0.21	0.1	-9.66	1.56	0.19	NP_001777.1|	4|4	8	4	662	CUX1_HUMAN
CYP26B1_P118L	NP_001257401.1	MCM3	0|2	2	1	2	3|0	0.09	0.19	0.09	0.19	0.09	-4.99	0.67	0.19		0|2	2	1	818	MCM3_HUMAN
CYP26B1_P118L	NP_006452.3	SPAG5	0|2	2	1	2	0|3	0.09	0.19	0.09	0.19	0.09	-4.99	0.67	0.19		0|2	2	1	1193	SPAG5_HUMAN
CYP26B1_P118L	NP_000245.2	MTR	5|0	5	2.5	2	3|3	0.02	0.05	0.02	0.05	0.02	-11.57	0.83	0.2	NP_003817.1|	2|0	2	1	1265	METH_HUMAN
CYP26B1_P118L	NP_005498.1	CFL1	17|18	35	17.5	2	8|8	0.05	0.08	0.05	0.08	0.05	-3.76	2.19	0.2	NP_006107.1|NP_001091.1|NP_057215.3|NP_006127.1|NP_006635.2|NP_006695.1|NP_065393.1|NP_001419.1|NP_005013.1|NP_001230574.1|NP_001186190.1|NP_009191.1|NP_002442.2|NP_005219.2|	5|5	10	5	166	COF1_HUMAN
CYP26B1_P118L	NP_001011513.3	PDLIM5	4|0	4	2	2	2|3	0.03	0.07	0.03	0.07	0.03	-9.49	0.8	0.2	NP_055555.1|	3|0	3	1.5	487	PDLI5_HUMAN
CYP26B1_P118L	NP_057404.2	NUP98	5|4	9	4.5	2	3|3	0.03	0.05	0.03	0.05	0.03	-4.36	1.5	0.2	NP_008996.1|NP_056046.1|NP_005563.1|NP_001073888.2|	5|2	7	3.5	1800	NUP98_HUMAN
CYP26B1_P118L	NP_060842.3	LRIF1	4|3	7	3.5	2	3|2	0.04	0.07	0.04	0.07	0.04	-4.04	1.4	0.2	NP_002799.3|NP_001077430.1|NP_001159575.1|NP_001171829.1|	3|3	6	3	769	LRIF1_HUMAN
CYP26B1_P118L	NP_055484.3	NUP93	5|4	9	4.5	2	6|0	0.06	0.09	0.06	0.09	0.06	-3.52	1.5	0.2	NP_005219.2|	2|4	6	3	819	NUP93_HUMAN
CYP26B1_P118L	NP_001120654.1	CEP55	0|5	5	2.5	2	6|0	0.05	0.09	0.05	0.09	0.05	-10.78	0.83	0.2	NP_005890.2|NP_940953.2|NP_004851.2|NP_005393.2|NP_009057.1|NP_612410.1|	0|3	3	1.5	464	CEP55_HUMAN
CYP26B1_P118L	NP_000267.2	OCRL	3|0	3	1.5	2	2|3	0.01	0.02	0.01	0.02	0.01	-9.49	0.6	0.21	NP_057510.4|NP_001159575.1|	3|0	3	1.5	901	OCRL_HUMAN
CYP26B1_P118L	NP_001006.1	RPS11	13|8	21	10.5	2	7|6	0.01	0.02	0.01	0.02	0.01	-10.9	1.62	0.21	NP_001016.1|NP_001030168.1|NP_001243509.1|NP_002943.2|NP_055205.2|NP_057018.1|NP_060918.2|NP_775741.1|NP_000958.1|NP_000976.1|NP_000998.1|NP_001021.1|NP_001240308.1|NP_008835.5|NP_009057.1|NP_001009.1|NP_000652.2|NP_000970.1|NP_000975.2|NP_055555.1|NP_001427.2|NP_000973.2|NP_001020.2|NP_000981.1|	4|3	7	3.5	158	RS11_HUMAN
CYP26B1_P118L	NP_001171712.1	VDAC2	6|8	14	7	2	5|4	0.01	0.02	0.01	0.02	0.01	-6.76	1.56	0.21	NP_001258978.1|NP_001681.2|NP_002625.1|NP_002941.1|NP_003565.4|NP_004628.4|NP_004993.1|NP_055205.2|NP_055428.1|NP_110382.3|NP_115497.4|NP_612510.1|NP_775741.1|NP_000692.2|NP_004850.1|NP_004152.1|NP_003892.2|NP_001653.1|NP_005207.2|NP_008964.3|	3|3	6	3	309	VDAC2_HUMAN
CYP26B1_P118L	NP_002257.1	KPNA2	4|4	8	4	2	3|3	0.01	0.01	0.01	0.01	0.01	-4.36	1.33	0.21	NP_060918.2|NP_788276.1|NP_000215.1|NP_001243211.1|NP_000041.2|NP_001186508.1|NP_061877.1|	3|3	6	3	529	IMA1_HUMAN
[truncated: 1,444 more rows]
